# Supplementary material for: The impact of smart city construction on urban public health: evaluation using dual machine learning models
Source: Front Public Health. 2026 Mar 20;14:1796552. doi: 10.3389/fpubh.2026.1796552 (PMC13047056; doi:10.3389/fpubh.2026.1796552)
Supplement: Supplementary file 1 [file Table_1.xlsx]

## Sheet: Sheet1
city_reg	id	year	province	省代码	social	人口密度_人每平方公里_全市	envir	地区生产总值增长率_百分比_全市	indus	人均蔬菜产量_千克_全市	人均奶产量_千克_全市	客运总量_万人_全市	工业废水排放达标率_百分比_全市	人均水果产量_千克_全市	年平均人口_万人_全市	人均地区生产总值_元_全市	污染源治理本年投资总额_万元	三废综合利用产品产值_万元	污水处理厂集中处理率_百分比_全市	生活垃圾无害化处理率_百分比_全市	isl	工业废水排放量_万吨_全市	工业二氧化硫排放量_吨_全市	工业烟粉尘排放量_吨_全市	一般工业固体废物综合利用率_百分比_全市	人均绿地面积_平方米_市辖区	每万人在校大学生数_人_全市	三废综合利用产品产值_万元_全市	工业二氧化硫产生量_吨_全市	空气质量质量达标天数_天_全市	工业氮氧化物排放量_吨_全市	工业烟粉尘产生量_吨_全市	可吸入细颗粒物年平均浓度_微克每立方米_全市	传染病发病率	人均财政卫生支出_元	hws	万人拥有医疗卫生机构床位数	存活率	score	educa	gdp	size	open	y	省份	城市	省份代码	所属地域	胡焕庸线
北京市	110000	2007	北京市	110000	106275	739.3	37.37	13.34	26.83	280.32	51.3	20040	98.1	71.21	1205.26	58204	493300	91802	69.56	95.73	907420	9134	82909	20534	74.82	40.54	471.01		135598		168286	2600000	128	-41248.9	10.1325	45.6241	66.5067	0.842124	0.094802	6.15488	10.9717	7.09445	16.6271	9.48025	北京市	北京市	110000	东部	东南侧
北京市	110000	2008	北京市	110000	103250	792.06	37.15	8.95	25.68	247.19	51.08	20978.2	97.8	65.46	1220.46	63029	597850	73075	74.52	97.71	1100000	8367	57783	19983	66.43	40.55	467.14		140377		150009	2500000	121	-30659	8.41404	48.1566	67.1364	0.857513	0.253115	6.14663	11.0513	7.10698	17.1888	25.3115	北京市	北京市	110000	东部	东南侧
北京市	110000	2009	北京市	110000	81550	759.14	47.68	10.2	23.5	214.06	50.86	133872	97.5	59.71	1235.65	70452	702400	54348	77.85	98.22	1300000	8713	59922	19077	68.87	52.52	463.27		145156		131732	2300000	114	-33289.3	7.41553	50.4576	68.7055	0.872524	0.705357	6.13831	11.1627	7.11935	108.342	70.5357	北京市	北京市	110000	东部	东南侧
北京市	110000	2010	北京市	110000	77255	766.44	55.1	10.3	24.01	180.93	50.64	140663	97.2	53.96	1251.81	75943	806950	35621	80.98	96.95	1800000	8198	56844	21266	65.82	53	459.4	34366	149935		113455	2200000	107	-26360.9	6.70062	52.6869	68.6486	0.887257	0.699064	6.12992	11.2377	7.13235	112.368	69.9064	北京市	北京市	110000	东部	东南侧
北京市	110000	2011	北京市	110000	81336	778.7	51.59	8.1	23.09	147.8	50.42	145773	96.9	48.21	1267.9	81658	911500	16894	81.68	98.24	1800000	8633	61299	29405	66.26	53.48	452.79		154714	286	95178	2000000	100	-22221.9	5.62287	55.0114	69.0875	0.901609	0.667901	6.11543	11.3103	7.14512	114.972	66.7901	北京市	北京市	110000	东部	东南侧
北京市	110000	2012	北京市	110000	71982	790.6	51.92	7.73	22.7	114.67	50.2	149037	96.6	42.46	1287.7	87475	1000000	1833	83	99.12	2000000	9190	59330	30844	78.96	53.96	448.43		159493		76901	1900000	93	-17095.3	5.0289	63.8285	71.9189	0.915844	0.580025	6.10575	11.3791	7.16061	115.739	58.0025	北京市	北京市	110000	东部	东南侧
北京市	110000	2013	北京市	110000	68144	802.11	51.11	9.07	22.32	81.54	49.98	71057	96.3	36.71	1306.9	148181	1100000	20560	84.6	99.3	2300000	9486	52041	27182	86.58	54.44	300.95		156984		58624	1800000	86	-15274.5	4.73292	65.6661	88.2072	0.929617	0.577731	5.70694	11.9062	7.17541	54.3707	57.7731	北京市	北京市	110000	东部	东南侧
北京市	110000	2014	北京市	110000	74272	812.5	60.41	7.3	21.31	48.41	49.76	71715	96	30.96	1324.9	99995	1200000	39287	86.1	99.59	2800000	9174	135115	22710	87.67	54.92	445.93		137487		40347	1600000	79	-16216.6	4.11089	67.6202	77.6293	0.942938	0.628845	6.10016	11.5129	7.18909	54.1286	62.8845	北京市	北京市	110000	东部	东南侧
北京市	110000	2015	北京市	110000	91593	819.57	60.995	6.9	19.74	15.28	49.54	72373	95.7	25.21	1339.3	106497	1300000	58014	87.9	99.8	2900000	8978	64153	12987	83.33	55.4	441.16		117989		22070	1500000	72	-14783.1	3.61465	72.0115	78.1333	0.955784	0.571044	6.08941	11.5759	7.1999	54.0379	57.1044	北京市	北京市	110000	东部	东南侧
北京市	110000	2016	北京市	110000	91421	826.64	61.58	6.8	19.26	17.85	49.32	73031	95.4	19.46	1354	118198	1400000	76741	90	99.84	2900000	8515	42802	7874	78.67	55.88	436.39		98491.5		10257	1300000	65	-13521.6	3.40244	66.0347	81.2563	0.968364	0.529578	6.07854	11.6801	7.21082	53.9372	52.9578	北京市	北京市	110000	东部	东南侧
北京市	110000	2017	北京市	110000	81000	833.71	48.42	6.7	18.945	50.98	49.1	73689	95.1	13.71	1361	129205	1500000	95468	92.4	99.88	3600000	8494	3799	4282	74.01	56.36	431.62		78994		15405	1200000	58	-13680.3	3.18087	69.3733	83.5415	0.980564	0.53003	6.06754	11.7691	7.21597	54.1433	53.0031	北京市	北京市	110000	东部	东南侧
北京市	110000	2018	北京市	110000	102400	840.78	48.44	6.6	18.63	84.11	48.88	74347	94.8	7.96	1368	140211	1600000	114195	93.4	99.94	4300000	8422	1554	15343	68.93	56.84	426.85		59496.5		14988	1000000	51	-12883.7	2.79132	79.9532	84.9993	0.992639	0.610891	6.05643	11.8509	7.22111	54.3472	61.0891	北京市	北京市	110000	东部	东南侧
北京市	110000	2019	北京市	110000	93500	847.85	48.5	6.1	16.16	117.24	48.66	75005	94.5	2.21	1387	164220	1700000	132922	94.13	99.98	4300000	7716	1132	3349	63.93	57.32	422.08		39999		12961	884368	42	-12025.5	2.59539	83.4686	86.2105	0.996456	0.601466	6.0452	12.009	7.2349	54.0771	60.1466	北京市	北京市	110000	东部	东南侧
北京市	110000	2020	北京市	110000	84600	854.92	48.895	1.2	15.83	150.37	48.44	75663	94.2	3.54	1406	164889	1900000	151649	94.86	100	4100000	7010	988	8645	58.93	57.8	417.31		20501.5		9751	740048	38	-7918.4	2.32151	84.3108	84.8577	0.99983	0.564583	6.03383	12.013	7.2485	53.8144	56.4583	北京市	北京市	110000	东部	东南侧
天津市	120000	2007	天津市	120000	104619	815.56	34.93	15.2	57.27	286.07	70.08	7104.1	96.48	64.55	959.018	46122	1200000	110851	78.21	93.31	223384	21444	224775	62714	98.42	19.91	371.3		278929		480925	8200000	162	-28887.6	28.9733	27.3488	41.4049	0.84089	0.066967	5.91701	10.739	6.86591	7.40768	6.69671	天津市	天津市	120000	东部	东南侧
天津市	120000	2008	天津市	120000	129900	823.87	32.62	16.5	60.13	324.25	72.37	8752.4	95.64	64.3	966.689	55473	1600000	49954	79	93.5	286530	20433	209844	58465	98.21	20.77	392.81		347925		440135	7700000	152	-23762.1	23.0603	26.7563	42.6321	0.85589	0.183025	5.97333	10.9236	6.87388	9.054	18.3025	天津市	天津市	120000	东部	东南侧
天津市	120000	2009	天津市	120000	150000	833.2	30.31	16.5	53.02	362.43	74.66	25299	94.8	64.05	974.36	62574	2100000	10943	80.1	94.3	339953	19441	172980	58687	98.31	21.63	414.32		416921		399345	7200000	142	-18322.5	17.9705	27.9784	43.0241	0.870654	0.397429	6.02664	11.0441	6.88178	25.9647	39.7429	天津市	天津市	120000	东部	东南侧
天津市	120000	2010	天津市	120000	160983	837.46	32.04	17.4	52.47	400.61	76.95	24873.2	93.96	63.8	982.35	72994	2500000	71840	83	100	432530	19680	217620	53831	98.37	24	435.83	192650	485917		358555	6700000	132	-17006.9	14.0196	28.9897	44.872	0.885225	0.435782	6.07725	11.1981	6.88995	25.32	43.5782	天津市	天津市	120000	东部	东南侧
天津市	120000	2011	天津市	120000	201100	847.31	34.51	16.4	52.43	438.79	79.24	25331	93.12	63.55	990.7	85213	2900000	132737	86.75	100	601721	19795	221897	65333	99.79	26.37	451.31		554913	320	317765	6300000	122	-15229.1	10.9445	30.1131	45.0802	0.899597	0.434242	6.11215	11.3529	6.89841	25.5688	43.4242	天津市	天津市	120000	东部	东南侧
天津市	120000	2012	天津市	120000	204000	844.56	34.89	13.8	51.68	476.97	81.53	28462	92.28	63.3	994.8	93173	3300000	193634	87.4	99.8	764529	19117	215481	59036	99.62	28.74	476.35		623909		276975	5800000	112	-14344	9.39288	30.8705	49.1516	0.91336	0.435001	6.16615	11.4422	6.90254	28.6108	43.5	天津市	天津市	120000	东部	东南侧
天津市	120000	2013	天津市	120000	216900	842.47	35.46	11.45	50.64	515.15	83.82	29519	91.44	63.05	998.6	143129	3700000	254531	89.2	96.8	928087	18692	207793	62766	99.39	31.11	284.87		711656		236185	5300000	102	-14026.9	7.74469	32.104	53.1364	0.926988	0.416299	5.65203	11.8715	6.90635	29.5604	41.6299	天津市	天津市	120000	东部	东南侧
天津市	120000	2014	天津市	120000	225236	853.12	41.82	10	49.38	553.33	86.11	19600	90.6	62.8	1010.3	105231	4100000	315428	100	96.23	1100000	19011	850132	112129	98.91	33.48	497.49		623716		195395	4800000	92	-14608.7	6.26232	33.0001	58.8835	0.940978	0.46191	6.20958	11.5639	6.918	19.4002	46.191	天津市	天津市	120000	东部	东南侧
天津市	120000	2015	天津市	120000	229810	861.79	32.65	9.3	46.58	591.51	88.4	9681	89.76	62.55	1021.78	107960	4600000	376325	99	99	1200000	18973	522273	73795	98.58	35.85	499.42		535777		154605	4300000	82	-12930.5	5.23936	35.1064	61.1629	0.954638	0.406298	6.21345	11.5895	6.9293	9.47464	40.6298	天津市	天津市	120000	东部	东南侧
天津市	120000	2016	天津市	120000	257700	870.46	32.81	9.1	42.33	629.69	90.69	238	88.92	62.3	1036	115053	5000000	437222	98.6333	94	1300000	18022	434147	57280	98.99	38.22	501.35		447837		54539	4800000	72	-12716.6	5.09767	36.4903	59.6178	0.96808	0.402123	6.2173	11.6531	6.94312	0.22973	40.2123	天津市	天津市	120000	东部	东南侧
天津市	120000	2017	天津市	120000	260025	879.13	36.72	6.35	41.395	667.87	92.98	10157	88.08	62.05	1047	117882	5400000	498119	98.2667	94.4	1200000	18107	42323	44480	98.87	40.59	503.28		359897		73249	3900000	62	-13872.5	5.74959	39.2808	57.4575	0.981099	0.427608	6.22115	11.6774	6.95368	9.70105	42.7608	天津市	天津市	120000	东部	东南侧
天津市	120000	2018	天津市	120000	258100	887.8	38.03	3.6	40.46	706.05	95.27	20076	87.24	61.8	1066	120711	5800000	559016	97.9	98.37	1100000	17729	32937	34837	98.9	42.96	505.21		271957		62719	2900000	52	-14437.4	5.53019	40.3565	56.6013	0.993893	0.49047	6.22497	11.7011	6.97167	18.833	49.0471	天津市	天津市	120000	东部	东南侧
天津市	120000	2019	天津市	120000	260900	896.47	37.5	4.8	35.23	744.23	97.56	29995	86.4	61.55	1087	90371	6200000	619913	97.5333	99.185	1100000	17351	21346.5	25194	98.93	45.33	507.14		184018		45943	1900000	50	-14590.4	5.49378	42.7056	56.1086	0.993031	0.519691	6.22879	11.4117	6.99118	27.5943	51.9691	天津市	天津市	120000	东部	东南侧
天津市	120000	2020	天津市	120000	263700	905.14	37.9	1.5	34.11	782.41	99.85	39914	85.56	61.3	1108	101614	6600000	680810	97.1667	100	1200000	16973	9756	15551	98.96	47.7	509.07		96077.8		29167	971980	48	-10712.4	6.31375	44.4368	55.5271	0.992201	0.48842	6.23258	11.5289	7.01031	36.0235	48.8419	天津市	天津市	120000	东部	东南侧
石家庄市	130100	2007	河北省	130000	31256	602.63	37.01	13.2	49.61	1289.02	105.16	14886.8	98.5	214.85	962.987	24243	85697	32658	70.63	100	31567	25734	197227	78295	95.47	29.61	370.98		343051		452676	7600000	197	-2337.44	98.971	19.4945	29.4189	0.851604	0.01118	5.91615	10.0959	6.87004	15.459	1.11795	河北省	石家庄市	130000	东部	东南侧
石家庄市	130100	2008	河北省	130000	35449	609.84	39.26	10.1	50.19	1287.16	108.06	10050.4	99	213.95	974.674	28923	199121	32017	77	100	40922	20957	170950	39344	90.77	27.92	372.99		415390		410298	7600000	186	-2224.19	65.9901	19.7215	31.2474	0.866403	0.049472	5.92155	10.2724	6.8821	10.3116	4.94717	河北省	石家庄市	130000	东部	东南侧
石家庄市	130100	2009	河北省	130000	50865	616.74	41.53	11.17	49.58	1285.3	110.96	10027	99.5	213.05	986.36	30428	312545	31376	83.28	100	38732	19045	143523	31305	92.5	33.89	375		487729		367920	7500000	175	-2192.75	47.6502	20.3972	34.3516	0.880852	0.150786	5.92693	10.3231	6.89402	10.1657	15.0786	河北省	石家庄市	130000	东部	东南侧
石家庄市	130100	2010	河北省	130000	50929	624.15	43.01	12.24	48.63	1283.44	113.86	12401.4	100	212.15	983.29	33915	425969	30735	95.3	100	45021	19254	137934	32631	93.36	36	377.01	60884	560068		325542	7500000	164	-2114.91	35.6394	22.0372	37.165	0.893386	0.16219	5.93227	10.4316	6.8909	12.6121	16.219	河北省	石家庄市	130000	东部	东南侧
石家庄市	130100	2011	河北省	130000	50517	629.28	47.22	12.01	49.77	1281.58	116.76	13938	100.5	211.25	993.2	39919	539393	30094	95.46	100	63205	25591	196763	96123	71.415	38.11	389.3		632407	320	283164	7500000	153	-2162.95	25.0808	22.1114	38.0377	0.907227	0.173183	5.96435	10.5946	6.90093	14.0334	17.3183	河北省	石家庄市	130000	东部	东南侧
石家庄市	130100	2012	河北省	130000	53394	634.36	41.06	10.38	49.79	1279.72	119.66	15378	101	210.35	1001.3	43552	652817	29453	95.86	100	75058	31058	179942	98364	49.47	40.22	393.46		704746		240786	7500000	142	-2174.24	23.9374	23.092	41.549	0.920652	0.18075	5.97498	10.6817	6.90905	15.358	18.075	河北省	石家庄市	130000	东部	东南侧
石家庄市	130100	2013	河北省	130000	53481	632.98	42.89	8.08	48.51	1277.86	122.56	13573	101.5	209.45	1004.2	48491	766241	28812	95.17	73.54	80065	27753	181532	105012	98.61	42.33	346.79		706861		198408	7500000	131	-2096.08	20.7909	26.9458	47.619	0.933518	0.187595	5.84872	10.7891	6.91195	13.5162	18.7595	河北省	石家庄市	130000	东部	东南侧
石家庄市	130100	2014	河北省	130000	53409	781.85	48.98	7.9	46.76	1276	125.46	8032	102	208.55	1020.1	48970	879665	28171	95.85	71.98	72908	24024	663236	104277	95.1	44.44	384.04		619796		156030	7500000	120	-2136.87	18.0997	25.0201	44.8701	0.946995	0.189328	5.95075	10.799	6.92766	7.87374	18.9328	河北省	石家庄市	130000	东部	东南侧
石家庄市	130100	2015	河北省	130000	53409	788.14	44.42	7.5	45.08	1274.14	128.36	2491	102.5	207.65	1026.89	51043	993089	27530	95.42	95.41	90482	21964	501117	87128	98	46.55	408.02		532731		113652	7500000	109	-2096.26	15.3772	28.8044	45.52	0.959703	0.191524	6.01132	10.8404	6.93429	2.42577	19.1524	河北省	石家庄市	130000	东部	东南侧
石家庄市	130100	2016	河北省	130000	52208.5	794.43	45.45	6.8	45.45	1272.28	131.26	3050	103	206.75	1033	55177	1100000	26889	96.09	99.54	122300	13022	515066	52705	94.96	48.66	432		445666		85815	7400000	98	-2164.21	14.2444	30.7657	47.9893	0.972227	0.195534	6.06843	10.9183	6.94022	2.95256	19.5534	河北省	石家庄市	130000	东部	东南侧
石家庄市	130100	2017	河北省	130000	51008	800.72	44.42	7.11	41.51	1270.42	134.16	8591	103.5	205.85	974	55450	1200000	26248	99.44	100	100610	8430	36633	27056	92	50.77	455.98		358601		61180	5900000	87	-2044.87	12.4856	35.4076	47.2649	0.983573	0.204825	6.12245	10.9232	6.88141	8.82033	20.4825	河北省	石家庄市	130000	东部	东南侧
石家庄市	130100	2018	河北省	130000	51303	807.01	41.16	7.42	37.57	1268.56	137.06	14132	104	204.95	977	55723	1300000	25607	99.66	100	118720	6660	28399	27420	84	52.88	479.96		271535		50438	4400000	76	-2054.41	10.8375	38.3193	50.0788	0.996613	0.226624	6.1737	10.9282	6.88449	14.4647	22.6624	河北省	石家庄市	130000	东部	东南侧
石家庄市	130100	2019	河北省	130000	54539	813.3	42.9	6.7	31.53	1266.7	139.96	19673	104.5	204.05	1049	52859	1400000	24966	99.84	100	123373	6953	20326	26696	76	54.99	503.94		184470		33845	3000000	67	-2071.15	11.3626	37.6625	48.8923	0.996939	0.224111	6.22246	10.8754	6.95559	18.754	22.4111	河北省	石家庄市	130000	东部	东南侧
石家庄市	130100	2020	河北省	130000	57775	819.59	41.675	3.85	29.4	1264.84	142.86	25214	105	203.15	1121	52961	1600000	24325	99.3	100	152812	7246	10170	25972	68	57.1	527.92		97405.1		32276	1500000	58	-1504.89	11.0979	38.8912	49.661	0.997223	0.234204	6.26895	10.8773	7.02198	22.4924	23.4204	河北省	石家庄市	130000	东部	东南侧
唐山市	130200	2007	河北省	130000	54282	537.9	43.33	15	57.42	1713.45	206.6	12177.3	98.18	193.71	733.758	37765	8130	387800	84.44	82.35	29494	26571	287076	130350	61.91	25.86	106.86		843443		503027	24000000	126	-2925.49	61.5052	18.8277	34.7649	0.842214	0.010934	4.67152	10.5391	6.59818	16.5958	1.09343	河北省	唐山市	130000	东部	东南侧
唐山市	130200	2008	河北省	130000	56256	541.43	44.31	13.1	59.34	1754.58	220.28	9719	99.24	197.4	739.389	48054	56161	501564	90.61	86.86	39038	29365	272076	122136	73.27	26.8	115.52		807864		466989	23000000	120	-2718.51	41.7498	18.1718	36.399	0.857273	0.052477	4.74944	10.7801	6.60582	13.1446	5.24766	河北省	唐山市	130000	东部	东南侧
唐山市	130200	2009	河北省	130000	58178	544.76	45	11.3	57.76	1795.71	233.96	10503.2	100.3	201.09	745.02	51179	104192	615328	92.5	91.13	38572	20047	243702	105689	80.53	28.46	124.18		772285		430951	22000000	114	-2319	34.3011	18.7431	37.2903	0.872104	0.139183	4.82173	10.8431	6.61341	14.0979	13.9183	河北省	唐山市	130000	东部	东南侧
唐山市	130200	2010	河北省	130000	57885	545.58	46	13.1	58.14	1836.84	247.64	12045.3	101.36	204.78	734.45	59389	152223	729092	94.11	100	47728	18170	238061	98670	80.55	30	132.84	435115	736706		394913	21000000	108	-2034.64	27.6525	21.4487	41.2213	0.884215	0.154061	4.88914	10.9919	6.59912	16.4005	15.4061	河北省	唐山市	130000	东部	东南侧
唐山市	130200	2011	河北省	130000	57885	547.11	40.06	11.7	60.08	1877.97	261.32	13645	102.42	208.47	736	71565	200254	842856	94.61	91.33	61956	17308	331863	506490	78.14	31.54	143.64		701127	331	358875	20000000	102	-2248.58	17.9863	21.8832	43.6209	0.89838	0.166816	4.96731	11.1784	6.60123	18.5394	16.6816	河北省	唐山市	130000	东部	东南侧
唐山市	130200	2012	河北省	130000	59545	550.6	40.62	10.4	59.26	1919.1	275	14500	103.48	212.16	739.4	76643	248285	956620	94.81	91.33	105895	19396	313051	409921	75.73	33.08	169.22		665548		322837	18000000	96	-2105.86	18.2523	24.152	38.1363	0.912704	0.158816	5.1312	11.2469	6.60584	19.6105	15.8816	河北省	唐山市	130000	东部	东南侧
唐山市	130200	2013	河北省	130000	61000	537.57	41.14	4.43	58.7	1960.23	288.68	14035	104.54	215.85	740.3	82831	296316	1100000	95.5	88.34	90477	12589	282806	478574	73.32	34.62	431.98		714740		286799	17000000	90	-1776.28	17.8601	24.4955	51.7061	0.926651	0.167559	6.06838	11.3246	6.60706	18.9585	16.7559	河北省	唐山市	130000	东部	东南侧
唐山市	130200	2014	河北省	130000	66922	559.06	41.17	5.1	57.75	2001.36	302.36	4267	105.6	219.54	750.3	80450	344347	1200000	95	100	81583	13973	740545	536092	70	36.16	146.84		630910		250761	16000000	84	-1816.75	15.4669	23.6225	49.155	0.941284	0.176448	4.98934	11.2954	6.62047	5.68706	17.6448	河北省	唐山市	130000	东部	东南侧
唐山市	130200	2015	河北省	130000	67464	560.42	41.17	5.6	55.13	2042.49	316.04	5501	106.66	223.23	754.06	78398	392378	1300000	95	100	64203	11914	628018	466902	72.5	37.7	147.59		547079		214723	15000000	78	-1797.29	13.019	24.2726	49.9045	0.955165	0.165513	4.99444	11.2696	6.62547	7.29518	16.5513	河北省	唐山市	130000	东部	东南侧
唐山市	130200	2016	河北省	130000	67327	561.78	29.28	6.8	55.07	2083.62	329.72	15269	107.72	226.92	757	81239	440409	1400000	98	100	85842	13269	627967	447920	70.79	39.24	148.34		463249		125432	18000000	72	-1833.48	12.1743	24.7516	50.9736	0.968874	0.162847	4.99951	11.3052	6.62936	20.1704	16.2847	河北省	唐山市	130000	东部	东南侧
唐山市	130200	2017	河北省	130000	44246	563.14	40.79	7.05	54.98	2124.75	343.4	25037	108.78	230.61	758	84547	488440	1500000	97.74	99.96	71110	9388	119808	246436	79.64	40.78	149.09		379419		196572	15000000	66	-1709.73	11.464	24.657	44.1398	0.982433	0.161225	5.00455	11.3451	6.63068	33.0303	16.1225	河北省	唐山市	130000	东部	东南侧
唐山市	130200	2018	河北省	130000	36026	564.5	41.51	7.3	54.89	2165.88	357.08	34805	109.84	234.3	757	87855	536471	1600000	98.6	100	89057	7877	88388	227824	74.41	42.32	149.84		295588		160683	11000000	60	-1677.82	10.1203	29.9564	47.5284	0.995945	0.185161	5.00957	11.3834	6.62936	45.9775	18.5161	河北省	唐山市	130000	东部	东南侧
唐山市	130200	2019	河北省	130000	39008	565.86	42.31	7.3	52.44	2207.01	370.76	44573	110.9	237.99	757	86667	584502	1800000	99	100	98211	9676	76959	213693	72.01	43.86	150.59		211758		118489	7400000	54	-1729.17	9.69146	32.0634	49.0502	0.991773	0.18526	5.01456	11.3698	6.62936	58.8811	18.5259	河北省	唐山市	130000	东部	东南侧
唐山市	130200	2020	河北省	130000	41990	567.22	42.92	4.4	53.21	2248.14	384.44	54341	111.96	241.68	757	93470	632533	1900000	99	100	123386	11475	41856	199562	69.61	45.4	151.34		127927		125050	3700000	49	-1240	8.95858	32.8639	51.609	0.987602	0.196449	5.01953	11.4454	6.62936	71.7847	19.6449	河北省	唐山市	130000	东部	东南侧
秦皇岛市	130300	2007	河北省	130000	17807	376.59	42.93	13.4	38.87	777.41	26.39	6875.2	96.3	230.79	289.388	23330	40595	32900	88.9	100	5251	5652	54993	10177	81.74	49.19	311.44		2100000		197273	18000000	181	-784.114	76.5575	21.1343	32.1437	0.91885	0.00695	5.74121	10.0575	5.66777	23.7578	0.694947	河北省	秦皇岛市	130000	东部	东南侧
秦皇岛市	130300	2008	河北省	130000	19976	379.97	45.75	12	40.54	801.47	34.48	7030.1	95.4	231.66	293.079	27481	53339	58859	89	97	5069	4788	48373	9679	83.74	41.17	309.31		1700000		178450	16000000	168	-884.065	44.5408	18.0941	32.4247	0.926644	0.044982	5.73434	10.2212	5.68044	23.9871	4.49816	河北省	秦皇岛市	130000	东部	东南侧
秦皇岛市	130300	2009	河北省	130000	18539	381.82	45.84	9.5	38.74	825.53	42.57	2526.8	94.5	232.53	296.77	27110	66083	84818	89.2	96.93	5986	5130	45161	10471	78.9	49.97	307.18		1300000		159627	13000000	155	-826.128	33.4577	19.3888	33.6995	0.934244	0.151056	5.72743	10.2077	5.69296	8.51434	15.1056	河北省	秦皇岛市	130000	东部	东南侧
秦皇岛市	130300	2010	河北省	130000	18911	383.22	50.24	12.3	39.53	849.59	50.66	2993.1	93.6	233.4	287.77	31182	78827	110777	92.1	100	7799	5608	44737	11365	59.57	56	305.05	34837	940773		140804	11000000	142	-746.296	25.6023	22.0211	37.9435	0.939085	0.160313	5.72048	10.3476	5.66216	10.401	16.0313	河北省	秦皇岛市	130000	东部	东南侧
秦皇岛市	130300	2011	河北省	130000	20170	371.43	49.4	12	39.2	873.65	58.75	2920	92.7	234.27	289.1	35691	91571	136736	92.53	100	10790	6380	75555	69760	48.305	62.03	309.94		548320	354	121981	9000000	129	-679.047	19.9379	22.7222	40.5154	0.946231	0.173993	5.73638	10.4826	5.66677	10.1003	17.3993	河北省	秦皇岛市	130000	东部	东南侧
秦皇岛市	130300	2012	河北省	130000	22389	373.26	48.98	9.1	39.29	897.71	66.84	2838	91.8	235.14	290.5	37804	104315	162695	92.54	100	11971	6055	71727	78836	37.04	68.06	534.18		155867		103158	6700000	116	-927.232	14.7988	24.7435	36.3787	0.953322	0.166847	6.28073	10.5402	5.6716	9.76936	16.6847	河北省	秦皇岛市	130000	东部	东南侧
秦皇岛市	130300	2013	河北省	130000	37199	375.19	56.16	2.58	38.29	921.77	74.93	2883	90.9	236.01	292	39889	117059	188654	95.59	90.22	13887	6156	72501	78092	49.32	74.09	259.73		151430		84335	4500000	103	-1765.41	7.12543	26.1267	47.6918	0.960359	0.187074	5.55964	10.5939	5.67675	9.87329	18.7074	河北省	秦皇岛市	130000	东部	东南侧
秦皇岛市	130300	2015	河北省	130000	24095	379.39	40.17	5.5	35.59	969.89	91.11	3121	89.1	237.75	295.34	40746	142547	240572	96.17	100	9195	7264	120882	1900000	68.55	86.15	524.94		114972		46689	34702	77	-532.813	14.0705	28.2623	51.5	0.974248	0.184361	6.26328	10.6151	5.68813	10.5675	18.4361	河北省	秦皇岛市	130000	东部	东南侧
秦皇岛市	130300	2016	河北省	130000	21562	380.61	40.37	7	34.73	993.95	99.2	3240	88.2	238.62	297	73755	155291	266531	96.6	100	29152	3902	117259	48524	81.89	92.18	524.63		96742.6		24127	2400000	64	-580.313	12.6545	20.2795	52.0202	0.981075	0.15039	6.26269	11.2085	5.69373	10.9091	15.039	河北省	秦皇岛市	130000	东部	东南侧
秦皇岛市	130300	2017	河北省	130000	23529	381.83	40.24	6.8	33.935	1018.01	107.29	3359	87.3	239.49	298	63067.5	168035	292490	96.7	100	30410	2310	18923	23686	85.39	98.21	524.32		78513.5		50750	1900000	51	-530.716	12.0404	31.7047	46.2282	0.987799	0.171212	6.2621	11.052	5.69709	11.2718	17.1212	河北省	秦皇岛市	130000	东部	东南侧
秦皇岛市	130300	2018	河北省	130000	23654	383.05	41.29	6.6	33.14	1042.07	115.38	3478	86.4	240.36	299	52380	180779	318449	97.01	100	30638	2023	18961	19289	77.46	104.24	524.01		60284.4		46028	1400000	38	-510.137	10.8255	32.4248	47.515	0.994478	0.168186	6.26151	10.8663	5.70044	11.6321	16.8186	河北省	秦皇岛市	130000	东部	东南侧
秦皇岛市	130300	2019	河北省	130000	17742	384.27	41.71	6.7	32.89	1066.13	123.47	3597	85.5	241.23	301	51334	193523	344408	96.9	100	31044	2269	14269	17063	71	110.27	523.7		42055.3		37279	958862	44	-509.228	10.7577	32.7243	47.4485	0.994566	0.164795	6.26092	10.8461	5.70711	11.9502	16.4795	河北省	秦皇岛市	130000	东部	东南侧
秦皇岛市	130300	2020	河北省	130000	11830	385.49	41.455	4.15	32.68	1090.19	131.56	3716	84.6	242.1	303	53821	206267	370367	97	100	22078	2515	5604	14837	64.54	116.3	523.39		23826.1		16995	486011	34	-399.909	9.22094	32.2244	49.6667	0.994653	0.175537	6.26033	10.8934	5.71373	12.264	17.5537	河北省	秦皇岛市	130000	东部	东南侧
邯郸市	130400	2007	河北省	130000	40920	743.13	43.88	14.7	52.58	761.48	22.86	13085.8	93.51	71.3	873.89	18406	111393	151543	51	91.63	15761	12260	191039	70453	86.75	26.21	62.1		421205		396217	18000000	156	-1768.75	115.441	12.378	24.8155	0.862947	0.01018	4.12875	9.82043	6.77295	14.9742	1.01795	河北省	邯郸市	130000	东部	东南侧
邯郸市	130400	2008	河北省	130000	43370	769.42	44.27	11.1	55.11	788.3	22.52	13563.1	92.68	69.27	879.305	22651	129973	201720	77	100	17851	9921	168816	55185	87.87	26.25	62.47		444887		360464	16000000	148	-1771.86	73.0927	12.6714	27.5547	0.875723	0.040625	4.13469	10.028	6.77913	15.4248	4.06254	河北省	邯郸市	130000	东部	东南侧
邯郸市	130400	2009	河北省	130000	47495	781.6	45	11.2	53.89	815.12	22.18	9755.21	91.85	67.24	884.72	22779	148553	251897	84.1	100	20145	7733	160121	35280	88.78	41.34	62.84		468569		324711	15000000	140	-2003.16	46.4176	13.6337	29.6501	0.888343	0.128641	4.14059	10.0336	6.78527	11.0263	12.8641	河北省	邯郸市	130000	东部	东南侧
邯郸市	130400	2010	河北省	130000	50482	798.79	47.01	13.1	54.21	841.94	21.84	13236.5	91.02	65.21	953.2	26143	167133	302074	91.74	100	21509	7686	161805	34697	89.97	49	63.21	302147	492251		288958	14000000	132	-1836.54	39.2587	13.1798	29.6863	0.907372	0.133	4.14646	10.1713	6.85983	13.8864	13.3	河北省	邯郸市	130000	东部	东南侧
邯郸市	130400	2011	河北省	130000	52900	812.43	49.32	12.15	54.77	868.76	21.5	16666	90.19	63.18	971.7	30270	185713	352251	97.48	100	26699	7205	220318	221276	69.995	56.66	63.3		515933	327	253205	13000000	124	-1689.19	30.7111	13.4414	32.0757	0.919933	0.148362	4.14788	10.3179	6.87905	17.1514	14.8362	河北省	邯郸市	130000	东部	东南侧
邯郸市	130400	2012	河北省	130000	54743	823.09	49.3	10.5	53.59	895.58	21.16	18171	89.36	61.15	986.5	32650	204293	402428	97.51	100	48570	5906	202792	195790	50.02	64.32	62.16		539615		217452	11000000	116	-1714.67	29.2556	15.0025	33.8662	0.93177	0.163242	4.12971	10.3936	6.89416	18.4197	16.3242	河北省	邯郸市	130000	东部	东南侧
邯郸市	130400	2013	河北省	130000	51786	823.89	46.42	1.23	51.34	922.4	20.82	19241	88.53	59.12	993.5	30800	222873	452605	97.52	100	54004	7125	184980	213885	95.4	71.98	221.44		531766		181699	10000000	108	-995.321	39.4873	15.6115	35.8128	0.942811	0.156589	5.40015	10.3353	6.90123	19.3669	15.6589	河北省	邯郸市	130000	东部	东南侧
邯郸市	130400	2019	河北省	130000	65565	938.33	44	7.2	44.59	1083.32	18.78	42679	83.55	46.94	1059	36546	334353	753667	98.8	100	66530	1903	44142	61686	66.48	117.94	50.17		155128		55402	2900000	65	-1619.29	14.3535	24.6128	36.7214	0.995995	0.171624	3.91542	10.5063	6.96508	40.3012	17.1624	河北省	邯郸市	130000	东部	东南侧
邯郸市	130400	2020	河北省	130000	67007	955.34	44.81	4.3	43.19	1110.14	18.44	52999	82.72	44.91	1064	38623	352933	803844	98.47	100	69913	1215	18147	62231	52.96	125.6	48.78		92355		46477	1400000	57	-1317.62	11.9002	25.2124	38.2274	0.996122	0.172508	3.88732	10.5616	6.96979	49.8111	17.2508	河北省	邯郸市	130000	东部	东南侧
邢台市	130500	2007	河北省	130000	20800	556.37	37	13	56.48	406.08	36.62	6165.1	95.27	112.46	687.12	12978	76336	50740	75	100	5733	9327	121929	47998	67.59	60.19	62.61		185761		195147	12000000	225	-1036.72	143.749	12.9788	24.1166	0.845682	0.00983	4.13693	9.47101	6.53251	8.97238	0.983042	河北省	邢台市	130000	东部	东南侧
邢台市	130500	2008	河北省	130000	21890	568.09	37.57	10.1	57.06	409.4	33.77	6402	95.36	116.58	691.615	14315	108742	84409	81	100	6318	9983	108325	53668	76.49	35.21	63.19		184212		180258	11000000	211	-1106.73	86.5601	13.2154	26.3962	0.860302	0.035926	4.14615	9.56906	6.53903	9.25659	3.59265	河北省	邢台市	130000	东部	东南侧
邢台市	130500	2009	河北省	130000	20080	575.55	39.7	10	56.5	412.72	30.92	6483.98	95.45	120.7	696.11	15174	141148	118078	84.01	85	9614	8678	100454	41891	94.48	61.34	63.77		182663		165369	9600000	197	-1265.65	54.7256	13.8685	28.3001	0.874733	0.113129	4.15528	9.62734	6.54551	9.31459	11.3129	河北省	邢台市	130000	东部	东南侧
邢台市	130500	2010	河北省	130000	21110	586.28	40.6	12.2	55.61	416.04	28.07	7207.21	95.54	124.82	725.33	17189	173554	151747	84.51	100	8418	9293	96139	36357	94.62	53	64.35	85315	181114		150480	8500000	183	-1362.45	38.9334	13.9316	28.4133	0.892763	0.115123	4.16434	9.75202	6.58663	9.93646	11.5123	河北省	邢台市	130000	东部	东南侧
邢台市	130500	2011	河北省	130000	21024	592.7	39.1	11.6	55.52	419.36	25.22	8449	95.63	128.94	734.5	20027	205960	185416	83.93	100	10777	14897	106528	93133	92.25	44.66	65.65		179565	340	135591	7300000	169	-1157.6	32.3997	14.3349	30.8305	0.906923	0.130627	4.18434	9.90484	6.59919	11.5031	13.0627	河北省	邢台市	130000	东部	东南侧
邢台市	130500	2012	河北省	130000	22465	601.42	39.31	9.5	54.15	422.68	22.37	9375	95.72	133.06	717.2	21361	238366	219085	84.01	100	11810	14806	99770	89289	48.25	36.32	66.14		178016		120702	6100000	155	-1233.68	28.4716	17.9936	33.0522	0.917808	0.141164	4.19177	9.96932	6.57536	13.0717	14.1164	河北省	邢台市	130000	东部	东南侧
邢台市	130500	2013	河北省	130000	19038	613.58	37.42	4.73	52.38	426	19.52	8555	95.81	137.18	755.3	21030	270772	252754	91.18	99.86	12837	14318	91811	98121	94.47	27.98	219.9		228228		105813	4900000	141	-2077.98	15.8178	18.5608	35.4892	0.934423	0.142226	5.39317	9.9537	6.62711	11.3266	14.2226	河北省	邢台市	130000	东部	东南侧
邢台市	130500	2014	河北省	130000	20852	621.64	36.89	6	47.36	429.32	16.67	4469	95.9	141.3	767.9	22758	303178	286423	93.28	99.02	19207	14323	194440	131568	95.29	19.64	60.42		200171		90924	3700000	127	-1338.13	20.754	19.3059	38.2055	0.947763	0.149122	4.10132	10.0327	6.64366	5.81977	14.9122	河北省	邢台市	130000	东部	东南侧
邢台市	130500	2017	河北省	130000	19427	638.8	43.25	7.05	43.815	439.28	8.12	7789	96.17	153.66	789	28124	400396	387430	96.98	100	24803	5843	23663	42428	97	5.38	61.2		115999		31174	2000000	85	-1281.79	15.4102	22.2218	33.782	0.984967	0.148696	4.11415	10.2444	6.67077	9.87199	14.8696	河北省	邢台市	130000	东部	东南侧
邢台市	130500	2018	河北省	130000	20739	644.52	41.44	7	40.77	442.6	5.27	11875	96.26	157.78	793	29210	432802	421099	97	100	29004	4137	13624	36704	95.6	13.72	61.46		87941.8		24838	1500000	71	-1349.34	12.8734	25.0971	37.2938	0.996919	0.158839	4.11839	10.2823	6.67582	14.9748	15.8839	河北省	邢台市	130000	东部	东南侧
邢台市	130500	2019	河北省	130000	19393	650.24	46.7	7	39.3	445.92	2.42	15961	96.35	161.9	799	28707	465208	454768	98.14	100	30392	4011	10902	12626	94.2	22.06	61.72		59884.5		21046	1000000	64	-1245.06	13.6956	26.3479	36.9374	0.997069	0.167259	4.12261	10.2649	6.68336	19.9762	16.7259	河北省	邢台市	130000	东部	东南侧
邢台市	130500	2020	河北省	130000	18047	655.96	44.41	3.7	37.41	449.24	0.43	20047	96.44	166.02	805	30909	497614	488437	98.17	100	34355	3885	3531	11452	92.8	30.4	61.98		31827.3		8592	507252	53	-1022.28	11.3094	28.2311	39.2509	0.997216	0.172672	4.12681	10.3388	6.69084	24.9031	17.2672	河北省	邢台市	130000	东部	东南侧
保定市	130600	2007	河北省	130000	39269	545.78	37	11.7	49.68	676.04	46.65	9277.6	101.48	97.61	1087.46	12703	42226	38368	65.39	100	6225	13316	67089	20839	56.62	30.88	139.54		341669		168458	984639	244	-2140.58	120.829	13.2171	20.3502	0.8179	0.011149	4.93835	9.44959	6.9916	8.53146	1.11494	河北省	保定市	130000	东部	东南侧
保定市	130600	2008	河北省	130000	39684	554.67	38.02	12	48.3	675.02	54.85	11034	102.64	98.95	1092.23	14518	120192	35854	81	100	9041	12451	60278	15007	76.52	40.11	139.72		315647		153632	1100000	228	-1974.96	82.1846	13.1565	26.3011	0.834841	0.038561	4.93964	9.58314	6.99598	10.1022	3.85606	河北省	保定市	130000	东部	东南侧
保定市	130600	2009	河北省	130000	42308	561.25	39.95	13	50.37	674	63.05	12762	103.8	100.29	1097.01	15770	198158	33340	89.02	100	8998	13448	58420	12125	69.88	42.02	139.9		289625		138806	1300000	212	-2030.92	56.693	13.411	25.8858	0.851634	0.107289	4.94093	9.66586	7.00034	11.6334	10.7289	河北省	保定市	130000	东部	东南侧
保定市	130600	2010	河北省	130000	42605	564.04	44.69	14	51.6	672.98	71.25	14953.5	104.96	101.63	1158.15	18451	276124	30826	89.88	100	21708	17866	53984	14652	70.78	48	140.08	43008	263603		123980	1400000	196	-2253.86	39.5813	13.8678	25.849	0.874692	0.115727	4.94221	9.82287	7.05458	12.9116	11.5728	河北省	保定市	130000	东部	东南侧
保定市	130600	2011	河北省	130000	42200	523.2	44.89	12	54.63	671.96	79.45	15677	106.12	102.97	1160.9	21796	354090	28312	91.97	100	15555	16395	76427	37707	59.47	53.98	143.26		237581	331	109154	1600000	180	-1903.14	32.8867	14.2217	27.2909	0.890179	0.126982	4.96466	9.98948	7.05695	13.5042	12.6982	河北省	保定市	130000	东部	东南侧
保定市	130600	2012	河北省	130000	47228	528.33	36.94	10.5	54.98	670.94	87.65	16460	107.28	104.31	1166.4	24053	432056	25798	92	84.455	19048	15774	75312	36703	48.16	59.96	121.26		211559		94328	1800000	164	-2208.29	27.4641	16.875	31.7533	0.905815	0.1444	4.79794	10.088	7.06168	14.1118	14.44	河北省	保定市	130000	东部	东南侧
保定市	130600	2013	河北省	130000	47000	556.89	41.41	6.74	54.36	669.92	95.85	15203	108.44	105.65	1168	24951	510022	23284	92	68.91	24567	14271	79253	39071	89.64	65.94	119.91		156859		79502	1900000	148	-1599.69	30.7854	17.4906	29.8801	0.921041	0.131006	4.78674	10.1247	7.06305	13.0163	13.1006	河北省	保定市	130000	东部	东南侧
保定市	130600	2019	河北省	130000	48052	551.57	42.82	6.66	34.95	663.8	145.05	11635	115.4	113.69	1211	31856	977818	8200	91.34	91.93	56776	7329	4668	7508	110	101.82	187.17		42540.3		17777	854191	59	-1860.97	14.4839	28.1346	39.3576	0.996424	0.19149	5.23202	10.369	7.0992	9.60776	19.149	河北省	保定市	130000	东部	东南侧
保定市	130600	2020	河北省	130000	45595	554.01	43.245	5.27	33.43	662.78	153.25	16108	116.56	115.03	1218	34269	1100000	5686	96.62	100	50426	8119	7727	5761	144	107.8	197.66		23487.1		11836	429429	50	-1552.14	11.7205	30.3941	44.679	0.996219	0.205042	5.28655	10.442	7.10497	13.225	20.5042	河北省	保定市	130000	东部	东南侧
张家口市	130700	2007	河北省	130000	31000	123.99	35.21	12.2	44.91	946.49	214.21	3333.3	107.96	89.54	429.128	13520	34889	30516	69.55	24.6	4209	5999	159865	23305	32.07	25.63	97.57		320485		174146	28000000	97	-1153.11	82.6835	14.4409	27.5862	0.859401	0.00757	4.58057	9.51193	6.06175	7.76762	0.756989	河北省	张家口市	130000	东部	东南侧
张家口市	130700	2008	河北省	130000	31409	124.66	36.21	11.9	43.97	1025.14	217.66	3153	115.28	126.72	425.754	17134	37137	41544	76	62	6500	6880	132931	20756	23.26	28.82	97.27		306813		160110	25000000	91	-1058.07	55.6541	14.7879	30.1512	0.870638	0.038305	4.57749	9.74882	6.05386	7.40569	3.83049	河北省	张家口市	130000	东部	东南侧
张家口市	130700	2009	河北省	130000	32244	125.38	35.65	10.1	41.83	1103.79	221.11	2974.1	122.6	163.9	422.38	18948	39385	52572	82.28	69.8	30870	9791	114677	15310	43.1	30.22	96.97		293141		146074	22000000	85	-1363.91	31.3106	15.1996	31.59	0.882054	0.11279	4.5744	9.84945	6.04591	7.04129	11.279	河北省	张家口市	130000	东部	东南侧
张家口市	130700	2010	河北省	130000	32652	126.37	38.52	14.15	42.96	1182.44	224.56	3961.9	129.92	201.08	464.14	22517	41633	63600	87.5	80.13	11969	6983	92997	28188	33.27	32	96.67	24541	279469		132038	19000000	79	-1189.24	28.1297	14.0712	30.2172	0.903995	0.114314	4.5713	10.022	6.14019	8.536	11.4314	河北省	张家口市	130000	东部	东南侧
张家口市	130700	2011	河北省	130000	34596	126.76	40.72	11.5	44.2	1261.09	228.01	4305	137.24	238.26	466.7	25649	43881	74628	91.6667	82.6133	10084	5582	95524	46545	35.1567	33.78	96.45		265797	340	118002	16000000	73	-1016.14	23.1154	13.4133	32.0291	0.915788	0.122603	4.56903	10.1523	6.14569	9.22434	12.2603	河北省	张家口市	130000	东部	东南侧
张家口市	130700	2012	河北省	130000	30393	127.03	41.45	10	42.89	1339.74	231.46	4860	144.56	275.44	467.9	28139	46129	85656	95.8333	85.0967	13035	6263	82994	30542	37.0433	35.56	97.14		252125		103966	12000000	67	-981.344	22.6696	14.2402	25.6572	0.927242	0.117847	4.57615	10.2449	6.14825	10.3868	11.7847	河北省	张家口市	130000	东部	东南侧
张家口市	130700	2013	河北省	130000	37600	126.61	41.45	6.76	42.13	1418.39	234.91	5235	151.88	312.62	467.6	28201	48377	96684	100	87.58	13595	6032	77689	42559	38.93	37.34	143.82		270734		89930	9300000	61	-647.385	26.5531	15.2459	41.2297	0.938441	0.131528	4.96856	10.2471	6.14761	11.1955	13.1528	河北省	张家口市	130000	东部	东南侧
张家口市	130700	2017	河北省	130000	36879	128.24	38.56	7.25	35.53	1732.99	248.71	1621	181.16	461.34	468	33901.5	57369	140796	96.04	97.54	20821	1977	14634	28378	57.93	44.46	235.67		139777		22557	2400000	37	-989.368	11.4706	20.0876	39.6453	0.983436	0.131073	5.46243	10.4312	6.14847	3.46368	13.1073	河北省	张家口市	130000	东部	东南侧
张家口市	130700	2018	河北省	130000	36492	128.63	39.98	7.5	33.74	1811.64	252.16	3335	188.48	498.52	228	34661	59617	151824	96.92	98.95	28555	1827	12994	23701	48.09	46.24	281.22		107037		22521	1800000	31	-1138.72	4.31002	45.1798	91.3904	0.989064	0.254814	5.63914	10.4534	5.42935	14.6272	25.4814	河北省	张家口市	130000	东部	东南侧
张家口市	130700	2019	河北省	130000	36397	129.02	40.12	6.86	28.72	1890.29	255.61	5049	195.8	535.7	465	35025	61865	162852	97.86	99.87	23308	1432	12227	14603	38.25	48.02	326.77		74297.8		17014	1200000	27	-1091.67	8.97337	23.1161	44.9914	0.9945	0.143694	5.78926	10.4638	6.14204	10.8581	14.3694	河北省	张家口市	130000	东部	东南侧
张家口市	130700	2020	河北省	130000	36302	129.41	40.55	3.56	26.94	1968.94	259.06	6763	203.12	572.88	702	38637	64113	173880	97.31	100	36650	1037	8749	5505	28.41	49.8	372.32		41558.4		17110	590540	23	-881.782	11.2681	15.4501	30.7037	0.996266	0.116912	5.91975	10.562	6.55393	9.6339	11.6912	河北省	张家口市	130000	东部	东南侧
承德市	130800	2007	河北省	130000	20857	92.77	29.57	16.4	56.32	639.01	34.35	4229.2	107.57	155.43	345.497	16377	82482	15404	28.02	30.54	7063	7592	86825	30564	34.92	41.44	84.06		107150		187753	2700000	84	-930.804	79.6077	19.6905	29.8671	0.826175	0.00727	4.43153	9.70363	5.84499	12.2409	0.726977	河北省	承德市	130000	东部	东南侧
承德市	130800	2008	河北省	130000	23833	93.4	40.9	13	60.17	700.48	32.69	4686	110.76	177.61	343.969	21048	112777	20451	56.04	61.08	8662	7985	83896	29169	34.32	59.24	89.8		120197		171208	2600000	80	-902.699	51.3386	20.2024	32.3023	0.840856	0.040004	4.49758	9.95456	5.84055	13.6233	4.00036	河北省	承德市	130000	东部	东南侧
承德市	130800	2009	河北省	130000	24648	94.04	41.34	11	51.61	761.95	31.03	4773.4	113.95	199.79	342.44	22198	143072	25498	82.96	90.52	9519	6098	76352	30675	30.64	59.22	95.54		133244		154663	2500000	76	-1075.57	31.1026	20.6051	34.8879	0.855668	0.110218	4.55955	10.0078	5.8361	13.9394	11.0218	河北省	承德市	130000	东部	东南侧
承德市	130800	2010	河北省	130000	24604	94.31	41.75	11.4	51.04	823.42	29.37	5020.32	117.14	221.97	372.43	25699	173367	30545	86.63	99.05	10349	6290	71294	21383	12.2	66	101.28	19506	146291		138118	2300000	72	-778.067	32.0232	19.2949	34.4575	0.881562	0.116674	4.61789	10.1542	5.92005	13.4799	11.6674	河北省	承德市	130000	东部	东南侧
承德市	130800	2011	河北省	130000	18367	94.65	39.06	12.1	54.83	884.89	27.71	5198	120.33	244.15	373.6	31705	203662	35592	79.12	100	13700	1715	87360	47499	8.47	72.78	107.6		159338	349	121573	2200000	68	-823.261	22.0673	18.6376	36.0145	0.896161	0.12246	4.67842	10.3642	5.92319	13.9133	12.246	河北省	承德市	130000	东部	东南侧
承德市	130800	2012	河北省	130000	19408	95.31	39.75	10.5	52.91	946.36	26.05	5421	123.52	266.33	375.6	33791	233957	40639	81.45	100	15705	1421	83407	28127	4.74	79.56	109.47		172385		105028	2000000	64	-858.735	20.3577	19.8962	42.7503	0.910866	0.136006	4.69565	10.4279	5.92852	14.4329	13.6006	河北省	承德市	130000	东部	东南侧
承德市	130800	2013	河北省	130000	19100	95.17	41.02	7.63	51.08	1007.83	24.39	5935	126.71	288.51	377.5	33653	264252	45686	88.11	85.86	21420	1638	72424	32032	5.49	86.34	275.93		173346		88483	1900000	60	-1175.69	13.1809	20.355	41.653	0.925395	0.123686	5.62015	10.4239	5.93357	15.7219	12.3687	河北省	承德市	130000	东部	东南侧
承德市	130800	2017	河北省	130000	22761	97.37	43.65	6.695	41.03	1253.71	17.75	6481	139.47	377.23	382	41108.5	385432	65874	95.19	98.93	21410	1363	35048	35066	28	113.46	109.53		92285.5		35178	1200000	44	-798.638	11.2023	25.4764	46.0812	0.981934	0.147236	4.6962	10.624	5.94542	16.966	14.7236	河北省	承德市	130000	东部	东南侧
承德市	130800	2018	河北省	130000	23732	97.69	42.43	6.44	36.27	1315.18	16.09	9585	142.66	399.41	381	41476	415727	70921	96.81	100	25418	984	28649	27287	23.12	120.24	110.49		72020.4		31645	896218	40	-738.458	10.3533	27.8583	45.4724	0.995838	0.155871	4.70493	10.6329	5.9428	25.1575	15.5871	河北省	承德市	130000	东部	东南侧
承德市	130800	2019	河北省	130000	22209	98.01	40.98	6.46	33.21	1376.65	14.43	12689	145.85	421.59	382	41080	446022	75968	96.62	99.49	18670	927	25812	31808	18.24	127.02	111.45		51755.3		31336	602003	32	-860.316	9.02647	29.5471	46.11	0.996258	0.160244	4.71358	10.6233	5.94542	33.2173	16.0244	河北省	承德市	130000	东部	东南侧
承德市	130800	2020	河北省	130000	20686	98.33	41.81	4	32.13	1438.12	12.77	15793	149.04	443.77	383	46119	476317	81015	97.8	99.98	27377	870	14279	36329	13.36	133.8	112.41		31490.1		22854	307789	27	-677.326	7.6954	30.4674	47.7102	0.996677	0.169652	4.72215	10.739	5.94803	41.235	16.9652	河北省	承德市	130000	东部	东南侧
沧州市	130900	2007	河北省	130000	18200	498.26	32.51	13.7	51.83	595.41	15.93	10279	115.18	173.15	693.085	21205	28367	27417	60	73.04	8082	6906	26827	11350	99.54	22.34	52.84		123989		89440	4100000	104	-1615.57	99.4383	14.0444	21.4245	0.837941	0.009131	3.96727	9.96199	6.54115	14.8308	0.913047	河北省	沧州市	130000	东部	东南侧
沧州市	130900	2008	河北省	130000	22000	505.3	35.73	13	50.52	610.55	16.85	10791	121.24	185.48	696.722	24665	37785	29919	77	91	9104	7006	25641	8804	99.64	24.16	56.37		126864		82349	3800000	100	-1631.06	62.4863	14.4247	25.3386	0.853151	0.037242	4.03194	10.1131	6.54639	15.4882	3.72417	河北省	沧州市	130000	东部	东南侧
沧州市	130900	2009	河北省	130000	20916	510.57	39.25	11.3	48.24	625.69	17.77	12764	127.3	197.81	700.36	25719	47203	32421	76.98	90.89	10110	8098	23905	5271	99.57	26.52	59.9		129739		75258	3400000	96	-1536.25	46.5975	15.2593	26.9975	0.868204	0.110073	4.09268	10.155	6.55159	18.2249	11.0073	河北省	沧州市	130000	东部	东南侧
沧州市	130900	2010	河北省	130000	18919	520.1	42.2	14.5	50.62	640.83	18.69	9206.4	133.36	210.14	724.19	31091	56621	34923	85.07	100	11816	6871	25832	6134	99.6	30	63.43	38521	132614		68167	3000000	92	-1706.33	31.9308	16.7332	29.0407	0.886361	0.120434	4.14994	10.3447	6.58505	12.7127	12.0434	河北省	沧州市	130000	东部	东南侧
沧州市	130900	2011	河北省	130000	23117	522.89	36.27	12.3	52.56	655.97	19.61	10111	139.42	222.47	732.9	36053	66039	37425	100	90.25	11325	11366	43616	58812	74.775	33.48	66.71		135489	345	61076	2600000	88	-1515.36	25.5812	16.7335	32.2677	0.901366	0.133458	4.20036	10.4928	6.59701	13.7959	13.3458	河北省	沧州市	130000	东部	东南侧
沧州市	130900	2012	河北省	130000	23720	529.68	37.1	10.6	52.59	671.11	20.53	9841	145.48	234.8	739.6	38949	75457	39927	95.88	92.61	14767	11666	44476	47863	49.95	36.96	68.9		138364		53985	2300000	84	-1475.26	25.1308	19.6755	26.8686	0.915792	0.130609	4.23266	10.57	6.60611	13.3058	13.0609	河北省	沧州市	130000	东部	东南侧
沧州市	130900	2013	河北省	130000	24435	536.77	36.88	7.13	52.27	686.25	21.45	10241	151.54	247.13	749.3	39960	84875	42429	97.99	74.44	20687	8925	40689	54621	99.58	40.44	198.66		163145		46894	1900000	80	-1050.87	28.5774	20.682	35.5425	0.930238	0.142687	5.29159	10.5956	6.61914	13.6674	14.2687	河北省	沧州市	130000	东部	东南侧
沧州市	130900	2017	河北省	130000	23203	559.5	37.36	7.15	46.285	746.81	25.13	10807	175.78	296.45	779	47993.5	122547	52437	99.91	100	46063	3124	12562	12161	99.28	54.36	5.43		84155.5		18653	856954	64	-1782.73	11.3507	24.6893	40.3967	0.984288	0.159999	1.69194	10.7788	6.65801	13.8729	15.9999	河北省	沧州市	130000	东部	东南侧
沧州市	130900	2018	河北省	130000	22113	563.51	37.74	6.4	42.98	761.95	26.05	16069	181.84	308.78	780	48562	131965	54939	99.91	100	57651	3366	11504	19408	99.41	57.84	27.68		64408.1		18969	644331	60	-1365.85	12.5241	26.8064	43.441	0.997139	0.17224	3.32071	10.7906	6.65929	20.6013	17.224	河北省	沧州市	130000	东部	东南侧
沧州市	130900	2019	河北省	130000	22281	567.52	38.88	6.9	39.86	777.09	26.97	21331	187.9	321.11	785	47663	141383	57441	99.91	100	49422	3185	9248	15996	99.54	61.32	60.79		44660.8		13235	431707	54	-1401.12	12.1311	28.3389	43.4561	0.997187	0.179422	4.10743	10.7719	6.66568	27.1733	17.9422	河北省	沧州市	130000	东部	东南侧
沧州市	130900	2020	河北省	130000	22449	571.53	41.15	4.1	38.76	792.23	27.89	26593	193.96	333.44	790	50713	150801	59943	99.92	100	59138	3004	6568	12584	99.67	64.8	93.9		24913.4		12249	219084	47	-1076.31	10.6054	28.6671	43.1671	0.997234	0.180253	4.54223	10.8339	6.67203	33.662	18.0252	河北省	沧州市	130000	东部	东南侧
廊坊市	131000	2007	河北省	130000	10751	625.07	46.17	15	56.65	1512.81	40.26	5803.4	105.7	134.87	403.418	21917	29150	19174	80	95.05	13695	5471	43125	6977	94.98	50.18	296.93		16841		101830	17000000	141	-775.459	107.292	15.8892	25.8715	0.872627	0.007849	5.6935	9.99502	5.99997	14.3856	0.784899	河北省	廊坊市	130000	东部	东南侧
廊坊市	131000	2008	河北省	130000	11912	635.06	46.11	11.8	56.64	1552.28	49.48	5635.6	107.6	131.37	407.324	25757	38314	17164	83.01	95.05	14872	5706	34218	8408	99.68	29.36	276.4		6057		93900	15000000	133	-809.429	66.2315	16.5519	26.6913	0.884875	0.037618	5.62185	10.1565	6.00961	13.8357	3.7618	河北省	廊坊市	130000	东部	东南侧
廊坊市	131000	2009	河北省	130000	11938	642.91	46.24	10.8	53.42	1591.75	58.7	5122	109.5	127.87	411.23	27904	47478	15154	85.78	94.93	20618	5971	32417	9824	99.39	51.8	255.87		28955		85970	13000000	125	-863.817	44.602	17.9632	29.3364	0.896891	0.126178	5.54467	10.2365	6.01915	12.4553	12.6178	河北省	廊坊市	130000	东部	东南侧
廊坊市	131000	2010	河北省	130000	11945	651.77	47.15	12.5	53.57	1631.22	67.92	6132.06	111.4	124.37	416.18	31844	56642	13144	86.11	95.1	23539	6662	32302	9855	99.41	53	235.34	19370	51853		78040	11000000	117	-806.173	34.7106	18.2301	33.4711	0.908909	0.131901	5.46103	10.3686	6.03112	14.7341	13.1901	河北省	廊坊市	130000	东部	东南侧
廊坊市	131000	2011	河北省	130000	11935	660.94	46.18	8	54.33	1670.69	77.14	4720	113.3	120.87	422	36773	65806	11134	87.09	96.87	27916	7278	48812	27615	74.51	54.2	247.29		74751	346	70110	9000000	109	-779.09	26.0012	18.8081	35.481	0.920808	0.145391	5.51056	10.5125	6.045	11.1848	14.5391	河北省	廊坊市	130000	东部	东南侧
廊坊市	131000	2012	河北省	130000	11923	673.85	46.3	9.7	53.98	1710.16	86.36	3620	115.2	117.37	429.1	40598	74970	9124	87.31	95.7	33688	5616	51098	26360	49.61	55.4	242.56		97649		62180	7100000	101	-955.004	21.2636	20.1468	35.8308	0.932585	0.148193	5.49125	10.6115	6.06169	8.43626	14.8193	河北省	廊坊市	130000	东部	东南侧
廊坊市	131000	2013	河北省	130000	12500	661.83	44.15	8.29	52.6	1749.63	95.58	3333	117.1	113.87	427.8	46046	84134	7114	91.12	27.16	31634	5066	48607	24139	98.9	56.6	156.11		90279		54250	5200000	93	-792.243	20.7167	20.2221	36.3418	0.942879	0.139028	5.05056	10.7374	6.05866	7.79102	13.9028	河北省	廊坊市	130000	东部	东南侧
廊坊市	131000	2019	河北省	130000	9819	788.7	47.26	6.7	32.92	1986.45	150.9	15687	128.5	92.87	481	65512	139118	4946	99.9	100	74277	1018	4621	8167	76.49	63.8	903.05		24870		7424	271721	48	-952.323	10.4135	33.6195	42.104	0.996102	0.172685	6.80578	11.09	6.17587	32.6133	17.2685	河北省	廊坊市	130000	东部	东南侧
廊坊市	131000	2020	河北省	130000	10236	805.29	47.425	3.5	30.96	2025.92	160.12	17746	130.4	89.37	485	60989	148282	6956	98.09	100	92783	1000	4497	5827	62.61	65	1044.14		13968.5		6021	137731	42	-814.098	8.31476	34.9856	44.7753	0.996351	0.181511	6.95095	11.0184	6.18415	36.5897	18.1511	河北省	廊坊市	130000	东部	东南侧
衡水市	131100	2007	河北省	130000	9496	484.61	25.05	3.6	49.52	776.07	9.09	4141	118.46	186.72	411.26	13132	56369	10132	77.31	3.13333	4024	4710	58421	33879	99.92	17.57	35.96		60335		67655	6770	204	-724.638	115.199	15.1607	22.6134	0.848843	0.00796	3.58241	9.48281	6.01923	10.0691	0.795964	河北省	衡水市	130000	东部	东南侧
衡水市	131100	2008	河北省	130000	18647	490.65	27.11	9.1	48.91	792.76	10.5	2305	125.28	192.96	420.25	14843	82573	8568	87	6.26667	4894	6267	53208	34267	99.74	26.37	37.29		71620		62938	88259	191	-659.552	80.0476	14.8888	25.5324	0.865231	0.034012	3.61873	9.60528	6.04085	5.48483	3.40121	河北省	衡水市	130000	东部	东南侧
衡水市	131100	2009	河北省	130000	17654	494.92	31.05	9.6	50.8	809.45	11.91	2323.28	132.1	199.2	429.24	15192	108777	7004	89.97	9.4	5510	5613	44159	31646	99.87	31.25	38.62		82905		58221	183288	178	-824.61	48.2835	15.2898	26.258	0.880932	0.107313	3.65377	9.62852	6.06202	5.41254	10.7313	河北省	衡水市	130000	东部	东南侧
衡水市	131100	2010	河北省	130000	21323	499.38	40.89	13.55	50.65	826.14	13.32	3100.23	138.92	205.44	438.23	18076	134981	5440	86.51	100	6741	6502	39053	28691	100	32	39.95	8551	94190		53504	278317	165	-731.486	39.4446	15.8296	26.4792	0.895989	0.108258	3.68763	9.80234	6.08274	7.07444	10.8258	河北省	衡水市	130000	东部	东南侧
衡水市	131100	2011	河北省	130000	25464	499.69	41.11	12.13	52.56	842.83	14.73	3561	145.74	211.68	440.9	21334	161185	3876	87.56	18.11	6706	4788	34333	18543	74.97	32.75	40.32		105475	341	48787	373346	152	-751.653	27.9582	15.9174	27.9406	0.909157	0.11909	3.69685	9.96806	6.08882	8.07666	11.909	河北省	衡水市	130000	东部	东南侧
衡水市	131100	2012	河北省	130000	25781	500.67	38.93	10.4	51.72	859.52	16.14	3934	152.56	217.92	442	23101	187389	2312	80.35	41.815	7336	4684	34169	13937	49.94	33.5	36.51		116760		44070	468375	139	-700.865	28.1171	17.7466	29.9819	0.92189	0.127415	3.59759	10.0476	6.09131	8.90045	12.7415	河北省	衡水市	130000	东部	东南侧
衡水市	131100	2013	河北省	130000	22700	507.08	41.54	5.86	52.18	876.21	17.55	3418	159.38	224.16	445	23889	213593	748	88	65.52	7906	5659	32996	16045	99.77	34.25	575.74		121430		39353	563404	126	-775.221	21.932	19.0023	34.0359	0.934839	0.12573	6.35566	10.0812	6.09807	7.6809	12.573	河北省	衡水市	130000	东部	东南侧
衡水市	131100	2019	河北省	130000	22678	510.2	40.15	6.8	32.7	976.35	26.01	5252	200.3	261.6	457	33599	370817	8636	99.62	100	55720	809	1320	4610	63.26	38.75	79.48		31334		2295	329447	58	-728.162	12.3447	29.2779	36.4683	0.996248	0.155604	4.3755	10.4222	6.12468	11.4923	15.5604	河北省	衡水市	130000	东部	东南侧
衡水市	131100	2020	河北省	130000	22278	509.56	41.84	4	31.41	993.04	27.42	6697	207.12	267.84	459	36938	397021	10200	99.61	100	66969	877	1661	5693	48.23	39.5	84.24		16318		1647	165257	52	-610.232	10.0262	28.6819	35.9194	0.995485	0.148107	4.43367	10.517	6.12905	14.5904	14.8107	河北省	衡水市	130000	东部	东南侧
太原市	140100	2007	山西省	140000	42824	510.28	32	16.4	51.21	378.42	28.37	3994	89.55	15.87	350.01	36377	234307	51915	64.93	69.28	34608	3104	106650	46309	42.19	26.06	852.4		233557		216592	6500000	116	-2744.23	62.3904	38.9875	62.0411	0.837913	0.01232	6.74806	10.5017	5.85796	11.4111	1.23201	山西省	太原市	140000	中部	东南侧
太原市	140100	2008	山西省	140000	40261	515.42	34.65	8.1	50.48	364.56	26.77	4394.3	89.4	17.25	356.34	42378	183821	79837	68.6	76.28	41158	2625	100089	40611	47.44	31.46	868.96		262736		197600	6400000	111	-2657.42	48.7469	40.6887	68.488	0.854992	0.08889	6.7673	10.6544	5.87589	12.3318	8.88896	山西省	太原市	140000	中部	东南侧
太原市	140100	2009	山西省	140000	43032	524.37	34.77	2.6	43.72	350.7	25.17	4627.22	89.25	18.63	362.67	44319	133335	107759	70	94.8	37219	2483	90487	38607	48.57	27.01	885.52		291915		178608	6200000	106	-2531.22	35.3135	42.2395	68.2163	0.871475	0.242429	6.78617	10.6992	5.89349	12.7588	24.2429	山西省	太原市	140000	中部	东南侧
太原市	140100	2010	山西省	140000	41338	524.92	35.75	11	44.91	336.84	23.57	4799.88	89.1	20.01	365.31	50225	82849	135681	66.1	94.8	47015	2557	94233	34814	52.27	29	902.08	134333	321094		159616	6100000	101	-2058.71	36.0978	43.9791	70.4826	0.886255	0.269656	6.8047	10.8243	5.90075	13.1392	26.9656	山西省	太原市	140000	中部	东南侧
太原市	140100	2011	山西省	140000	44080	523.18	38.01	9.9	45.63	322.98	21.97	5194	88.95	21.39	365.3	49292	32363	163603	84	94	77561	2456	108234	44203	53.02	30.99	936.7		350273	308	140624	5900000	96	-2157.05	25.9446	45.9814	75.4503	0.900103	0.28936	6.84236	10.8055	5.90072	14.2184	28.936	山西省	太原市	140000	中部	东南侧
太原市	140100	2012	山西省	140000	45262	524.35	39.07	10.5	44.8	309.12	20.37	5357	88.8	22.77	365.4	54440	18123	191525	84.5	100	95583	3161	101780	42084	53.77	32.98	979.23		379452		121632	5700000	91	-2601.41	21.3061	49.3897	88.9929	0.913978	0.306325	6.88677	10.9049	5.90099	14.6607	30.6325	山西省	太原市	140000	中部	东南侧
太原市	140100	2013	山西省	140000	46725	526.66	39.88	4.39	43.6	295.26	18.77	5530	88.65	24.15	366.7	65746	68609	219447	85	100	112969	4085	88900	37003	54.51	34.97	240.85		358000		102640	5600000	86	-2470.72	19.2493	51.5762	91.3962	0.928081	0.310144	5.48417	11.0935	5.90454	15.0805	31.0144	山西省	太原市	140000	中部	东南侧
太原市	140100	2014	山西省	140000	48116	529.11	44.77	3.3	40	281.4	17.17	4441	88.5	25.53	368.6	59023	119095	247369	85.85	100	141469	3975	355358	59441	55.25	36.96	1084.39		314295		83648	5400000	81	-2365.6	16.3968	52.3766	94.0043	0.942179	0.363392	6.98877	10.9857	5.90971	12.0483	36.3392	山西省	太原市	140000	中部	东南侧
太原市	140100	2015	山西省	140000	48459	525.19	40.3	8.9	37.3	267.54	15.57	3352	88.35	26.91	368.57	63483	169581	275291	93.24	100	128030	3544	403333	34473	56	38.95	1147.09		270590		64656	5200000	76	-2191.96	13.6306	54.3859	96.4457	0.955903	0.323974	7.04498	11.0585	5.90963	9.09461	32.3974	山西省	太原市	140000	中部	东南侧
太原市	140100	2016	山西省	140000	49210	521.27	41.7567	7.5	36.12	253.68	13.97	2263	88.2	28.29	364	68234	220067	303213	92.08	100	83197	3879	452236	21897	51.3	40.94	1209.79		226885		15707	6600000	71	-2385.12	11.0874	57.239	100.437	0.96925	0.329589	7.0982	11.1307	5.89715	6.21703	32.9589	山西省	太原市	140000	中部	东南侧
太原市	140100	2017	山西省	140000	50888	517.35	43.2133	8.35	36.585	239.82	12.37	1174	88.05	29.67	370	78253	270553	331135	90.92	100	185297	3739	9759	17086	42.73	42.93	1272.49		183180		29416	5200000	66	-2208.18	11.0054	58.0432	98.827	0.983424	0.337259	7.14873	11.2677	5.9135	3.17297	33.7259	山西省	太原市	140000	中部	东南侧
太原市	140100	2018	山西省	140000	51429	513.43	44.67	9.2	37.05	225.96	10.77	85	87.9	31.05	373	88272	321039	359057	93.07	100	250447	3599	432718	12275	34.16	44.92	1335.19		139475		26902	3900000	61	-2447.53	9.09313	61.7105	99.9893	0.997123	0.37338	7.19683	11.3882	5.92158	0.227882	37.338	山西省	太原市	140000	中部	东南侧
太原市	140100	2019	山西省	140000	51448	509.51	45.93	6.6	37.69	212.1	9.17	1004	87.75	32.43	380	90698	371525	386979	95.22	100	232044	3459	875195	7464	25.59	46.91	1397.89		95770		24388	2600000	56	-2135.55	10.3967	63.6263	100.103	0.996733	0.356997	7.24272	11.4153	5.94017	2.64211	35.6997	山西省	太原市	140000	中部	东南侧
大同市	140200	2007	山西省	140000	47800	219.03	31.6	15.28	52.46	197.8	27.42	2804.4	81.52	3.61	306.82	15581	153103	66584	72.64	26.3333	6159	4243	102202	83320	42.16	18.99	140.64		479596		255013	6100000	52.6667	-1885.72	76.134	53.2788	37.4324	0.949121	0.01108	4.9462	9.65381	5.72626	9.14021	1.10804	山西省	大同市	140000	中部	东南侧
大同市	140200	2008	山西省	140000	72651	220.85	32.08	6.8	52.92	195.42	29.04	2967.8	80.36	3.58	310.31	17974	225000	67136	77.58	52.6667	7630	4445	101229	83262	57.44	19.03	129.65		468930		235133	6100000	51	-1902.08	56.9376	23.8826	39.2865	0.953807	0.062229	4.86484	9.79668	5.73757	9.56398	6.22293	山西省	大同市	140000	中部	东南侧
大同市	140200	2009	山西省	140000	23647	223.4	36.4	2.3	47.69	193.04	30.66	3630.35	79.2	3.55	313.8	18710	296897	67688	81.69	79	7002	4663	98816	80659	68.36	25.41	118.66		458264		215253	6100000	49.3333	-2013.59	37.4017	27.7215	40.4302	0.95839	0.215522	4.77626	9.83681	5.74876	11.569	21.5522	山西省	大同市	140000	中部	东南侧
大同市	140200	2010	山西省	140000	52945	224.75	37.46	14.2	48.69	190.66	32.28	3584.31	78.04	3.52	316.56	21369	368794	68240	79.85	48.47	8952	4832	97416	77185	68.94	30	107.67	79946	447598		195373	6100000	47.6667	-1441.65	42.5484	26.4373	41.4455	0.962785	0.217645	4.67907	9.9697	5.75751	11.3227	21.7645	山西省	大同市	140000	中部	东南侧
大同市	140200	2011	山西省	140000	52516	225.72	38.5	13.1	50.73	188.28	33.9	3376	76.88	3.49	318.2	25341	440691	68792	82.53	44.91	10589	5891	143447	66212	62.2	34.59	108.84		436932	347	175493	6100000	46	-1536.88	30.3048	26.1408	45.044	0.96699	0.235639	4.68988	10.1402	5.76268	10.6097	23.5639	山西省	大同市	140000	中部	东南侧
大同市	140200	2012	山西省	140000	48991	226.06	41.7	10	50.7	185.9	35.52	3390	75.72	3.46	319.1	27815	512588	69344	83.98	52.69	10385	5985	135097	62421	78.69	39.18	116.11		426266		155613	6000000	44.3333	-2074.93	22.7441	27.2046	44.45	0.971084	0.238122	4.75454	10.2333	5.7655	10.6236	23.8122	山西省	大同市	140000	中部	东南侧
大同市	140200	2013	山西省	140000	55970	238.9	42.73	3.87	47.09	183.52	37.14	3572	74.56	3.43	336.6	28707	584485	69896	83.21	55.82	11571	5387	128026	58068	90.86	43.77	299.9		454877		135733	6000000	42.6667	-2032.36	21.0375	25.8824	47.1747	0.97638	0.22835	5.70345	10.2649	5.81889	10.612	22.835	山西省	大同市	140000	中部	东南侧
阳泉市	140300	2007	山西省	140000	9188	280.61	34.67	10.6	59.07	62.07	12.13	3367.3	113.4	8.43	128.492	20839	45450	5960	50.43	30	4401	1346	100949	57765	21.23	14.24	6.07		217719		163944	4900000	114	-724.119	68.7126	27.8382	47.3335	0.988273	0.007221	1.80336	9.94458	4.85587	26.2062	0.722152	山西省	阳泉市	140000	中部	东南侧
阳泉市	140300	2008	山西省	140000	7177	283.02	37.96	9.5	59.21	68.39	6.54	3418.2	122.2	10.79	129.151	23593	44211	3559	65	60	5444	744	100401	16076	21.36	25.83	30.44		219041		153217	4500000	109	-834.169	46.2908	26.5038	47.0921	0.988874	0.065155	3.41576	10.0687	4.86098	26.4666	6.51546	山西省	阳泉市	140000	中部	东南侧
阳泉市	140300	2009	山西省	140000	8870	285.05	39.2	7.1	57.15	74.71	0.95	2593.3	131	13.15	129.81	26383	42972	1158	78	51	5960	548	100147	15766	23	26.32	54.81		220363		142490	4100000	104	-670.491	37.3017	31.9775	48.078	0.989469	0.235184	4.00387	10.1805	4.86607	19.9777	23.5184	山西省	阳泉市	140000	中部	东南侧
阳泉市	140300	2010	山西省	140000	9010	286.17	39.42	14.2	59.46	81.03	4.64	2677.7	139.8	15.51	130.52	31898	41733	1243	82.99	100	7190	1134	109377	18891	23.4	27	79.18	16580	221685		131763	3700000	99	-613.783	34.1675	29.8575	49.4407	0.990062	0.235917	4.37172	10.3703	4.87153	20.5156	23.5917	山西省	阳泉市	140000	中部	东南侧
阳泉市	140300	2011	山西省	140000	9137	287.61	40.38	12.8	59.44	87.35	10.23	2811	148.6	17.87	131.1	38500	40494	3644	83.3	100	7521	779	101156	31141	23.74	27.68	81.54		223007	336	121036	3300000	94	-674.468	23.8364	28.8101	49.4661	0.990639	0.24333	4.40109	10.5584	4.87596	21.4417	24.333	山西省	阳泉市	140000	中部	东南侧
阳泉市	140300	2012	山西省	140000	7900	289.06	40.79	9.6	58.89	93.67	15.82	3019	157.4	20.23	131.8	43702	39255	6045	90	100	9741	500	98713	25639	21.8	28.36	90.83		224329		110309	2900000	89	-791.02	20.3709	29.0971	51.9196	0.991219	0.244317	4.50899	10.6852	4.88129	22.9059	24.4317	山西省	阳泉市	140000	中部	东南侧
阳泉市	140300	2013	山西省	140000	8614	290.46	41.02	1.64	57.68	99.99	21.41	3316	166.2	22.59	132.4	46001	38016	8446	87.2	72	9244	583	93767	23408	23.3	29.04	362.58		216558		99582	2500000	84	-781.641	17.8919	28.2931	50.3625	0.991787	0.226281	5.89325	10.7364	4.88583	25.0453	22.6281	山西省	阳泉市	140000	中部	东南侧
阳泉市	140300	2017	山西省	140000	8141	283.68	41.75	5.045	47.53	125.27	43.77	744	201.4	32.03	132	48218.5	33060	18050	87.5	73.02	9088	374	133388	19384	14.91	31.76	104.38		110307		41885	940176	64	-513.589	12.8155	29.4924	44.0303	0.99388	0.17519	4.64804	10.7835	4.8828	5.63636	17.519	山西省	阳泉市	140000	中部	东南侧
长治市	140400	2007	山西省	140000	12520	233.02	46.09	14.3	59.6	281.97	7.34	4802	114.17	11.28	324.605	16887	111114	41594	49.27	100	9232	3818	110658	84398	63.76	28.36	51.75		11716		355351	11000000		-2157.27	71.6567	14.1926	28.9798	0.889847	0.009311	3.94642	9.7343	5.78261	14.7934	0.93108	山西省	长治市	140000	中部	东南侧
长治市	140400	2008	山西省	140000	13011	235.61	47.11	10.2	63.47	283.87	4.96	4791	119.56	11.12	326.563	20821	118836	60689	49.27	100	9832	3514	106547	53113	64.36	28.36	71.92		74693		321744	10000000		-2369.75	49.4792	18.6794	25.8664	0.900031	0.047909	4.27555	9.94372	5.78862	14.671	4.79086	山西省	长治市	140000	中部	东南侧
长治市	140400	2009	山西省	140000	14260	237.21	48.13	10	62.78	285.77	2.58	3474.87	124.95	10.96	328.52	23558	126558	79784	85	100	11906	3677	104331	50104	67	28.95	92.09		161102		288137	9600000		-1904.83	41.065	32.2233	41.7083	0.910093	0.199663	4.52277	10.0672	5.7946	10.5773	19.9663	山西省	长治市	140000	中部	东南侧
长治市	140400	2010	山西省	140000	11685	238.59	48.25	13.7	65.38	287.67	0.2	3629.82	130.34	10.8	330.58	27642	134280	98879	92	100	14644	5241	121102	64370	67.87	36	112.26	43010	247511		254530	9000000		-2069.67	32.6016	21.5288	38.5414	0.920061	0.176731	4.72082	10.2271	5.80085	10.9802	17.6731	山西省	长治市	140000	中部	东南侧
长治市	140400	2011	山西省	140000	12215	240.57	45.14	15.4	67.89	289.57	2.18	3678	135.73	10.64	334.6	36425	142002	117974	89.6	60.85	23059	7287	146678	214965	68.05	43.05	91.74		333920	357	220923	8400000		-2259.72	22.8865	23.0484	39.4232	0.930316	0.194986	4.51896	10.503	5.81294	10.9922	19.4986	山西省	长治市	140000	中部	东南侧
长治市	140400	2012	山西省	140000	12358	241.85	45.24	10.6	67.36	291.47	4.56	3677	141.12	10.48	336.25	39523	149724	137069	90.53	65.34	25755	8659	136945	203124	67.34	50.1	90.84		420329		187316	7800000		-2398.01	21.1345	23.0007	39.8483	0.939907	0.197246	4.5091	10.5846	5.81785	10.9353	19.7246	山西省	长治市	140000	中部	东南侧
长治市	140400	2013	山西省	140000	12032	243.66	45.56	0.38	65.01	293.37	6.94	3666	146.51	10.32	337.9	39343	157446	156164	90.59	70.05	28230	8065	131999	182355	67.05	57.15	346.41		396209		153709	7200000		-2444.3	17.9734	22.8352	43.0423	0.949404	0.189707	5.84762	10.5801	5.82275	10.8494	18.9707	山西省	长治市	140000	中部	东南侧
晋城市	140500	2007	山西省	140000	6112	235.99	45.35	16	63.57	124.35	2.63	6614.4	56.91	27.72	214.523	18773	22052	21590	90	90	7115	6369	95410	60386	55.41	42.23	38.9		137080		103225	1700000	126	-1343.18	71.0339	28.9014	33.7121	0.918395	0.008359	3.66099	9.84017	5.36841	30.8331	0.835872	山西省	晋城市	140000	中部	东南侧
晋城市	140500	2008	山西省	140000	6285	235.21	31.33	10.1	63.51	119.95	2.33	6653.2	47.88	24.98	215.201	23680	21049	34001	94.97	94.07	9015	5669	94314	50794	62.22	37.48	38.21		58638		99619	1700000	120	-1376.42	51.981	29.0054	36.5704	0.925566	0.058545	3.6431	10.0724	5.37157	30.9162	5.85447	山西省	晋城市	140000	中部	东南侧
晋城市	140500	2009	山西省	140000	6970	229.74	36.59	7.2	63.32	115.55	2.03	2813.13	38.85	22.24	215.88	27108	20046	46412	95	93.11	10231	5495	86904	34400	76.26	42.77	37.52		19804		96013	1700000	114	-1127.79	41.8372	18.3991	33.7549	0.932692	0.157203	3.62487	10.2076	5.37472	13.031	15.7203	山西省	晋城市	140000	中部	东南侧
晋城市	140500	2010	山西省	140000	6719	229.42	38.66	13.7	63.6	111.15	1.73	2644.94	29.82	19.5	216.38	32337	19043	58823	95.62	93.21	12768	5188	98125	48202	75.21	43	36.83	44437	98246		92407	1700000	108	-1200.39	33.9686	26.6383	35.507	0.939724	0.183356	3.60631	10.384	5.37704	12.2236	18.3356	山西省	晋城市	140000	中部	东南侧
晋城市	140500	2011	山西省	140000	6050	230.75	38.66	13.6	65.46	106.75	1.43	2751	20.79	16.76	216.9	39205	18040	71234	95	91.07	15073	5601	94469	72876	77.04	43.23	22.62		176688	354	88801	1700000	102	-1351.83	23.0745	24.6842	36.3762	0.946729	0.190468	3.11883	10.5766	5.37944	12.6833	19.0468	山西省	晋城市	140000	中部	东南侧
晋城市	140500	2012	山西省	140000	5287	231.55	39.81	11.1	64.55	102.35	1.13	2821	11.76	14.02	217.9	44257	17037	83645	95	99.24	19185	5689	82579	70116	80.75	43.46	27.07		255130		85195	1700000	96	-1423.13	21.3837	25.8697	38.1964	0.953801	0.191914	3.29843	10.6978	5.38404	12.9463	19.1914	山西省	晋城市	140000	中部	东南侧
晋城市	140500	2013	山西省	140000	4508	232.69	39.34	1.89	62.45	97.95	0.83	2143	2.73	11.28	218.8	47119	16034	96056	95	95	21618	5701	82246	67812	78.34	43.69	407.28		234357		81589	1700000	90	-1534.05	17.4204	26.6453	41.8601	0.960792	0.192716	6.0095	10.7604	5.38816	9.79433	19.2717	山西省	晋城市	140000	中部	东南侧
朔州市	140600	2007	山西省	140000	4010	138.17	42.17	16	60.67	805.51	262.74	1937	102.03	2.39	152.075	21828	54984	1980	91.6	32	3456	2761	135000	35520	17.36	17.76	5271.61		500627		345032	13000000	84.6667	-918.513	68.1951	36.3242	24.8101	0.944537	0.007429	8.57009	9.99095	5.02437	12.7371	0.742863	山西省	朔州市	140000	中部	东南侧
朔州市	140600	2008	山西省	140000	5429	140.22	34.34	11.5	61.84	499.5	277.65	2124	103.04	1.73	154.173	27458	79877	2578	94.24	42.96	5183	2695	115446	25039	17.69	16.28	4216.91		331490		309950	12000000	81	-1007.52	47.8797	34.8571	29.3892	0.949835	0.05767	8.34686	10.2204	5.03807	13.7768	5.76704	山西省	朔州市	140000	中部	东南侧
朔州市	140600	2009	山西省	140000	6649	142.21	42.34	10.61	52.34	193.49	292.56	3275	104.05	1.07	156.27	36452	104770	3176	96	100	6209	1522	142240	24106	19.11	23.83	3162.21		162353		274868	11000000	77.3333	-961.957	34.4207	23.197	34.8307	0.954992	0.177272	8.05903	10.5037	5.05159	20.9573	17.7272	山西省	朔州市	140000	中部	东南侧
朔州市	140600	2010	山西省	140000	5945	143.75	43.56	13.8	56.56	112.52	307.47	3401	105.06	0.41	158.22	41107	129663	3774	98	100	7314	1535	137040	24847	48.35	24	2107.51	4143	6784		239786	10000000	73.6667	-788.053	34.5458	22.2917	36.5883	0.959975	0.179373	7.65326	10.6239	5.06399	21.4954	17.9373	山西省	朔州市	140000	中部	东南侧
朔州市	140600	2011	山西省	140000	5840	161.66	46.37	15.2	58.32	418.53	322.38	3507	106.07	0.25	172.3	49692	154556	4372	97.53	100	9782	1489	138938	32126	51.42	24.17	1052.81		175921	349	204704	9000000	70	-910.481	25.1166	19.9826	33.1225	0.967312	0.182862	6.95922	10.8136	5.14924	20.354	18.2861	山西省	朔州市	140000	中部	东南侧
朔州市	140600	2012	山西省	140000	5848	162.54	45.98	11.1	59.18	724.54	337.29	3601	107.08	0.91	173	58205	179449	4970	100	77.98	12425	1167	114780	28915	83.64	24.34	1.89		345058		169622	8000000	66.3333	-1102.91	20.8434	19.9017	35.8786	0.971494	0.18878	0.636577	10.9717	5.15329	20.815	18.878	山西省	朔州市	140000	中部	东南侧
朔州市	140600	2013	山西省	140000	6663	163.41	50.05	1.91	56.03	1030.55	352.2	3689	108.09	1.57	173.9	58989	204342	5568	97.24	80.17	14053	1626	108902	30527	86.67	24.51	1056.59		365226		134540	7000000	62.6667	-1043.96	18.9022	20	38.8614	0.97567	0.178246	6.9628	10.9851	5.15848	21.2133	17.8246	山西省	朔州市	140000	中部	东南侧
晋中市	140700	2007	山西省	140000	6493	191.34	30.5	14.7	54.96	706.46	23.38	3529.1	165.27	77.68	314.948	15157	41795	21166	23.93	47.3333	5866	1643	103584	37558	72.01	17.36	148.28		853198		160627	2600000	341	-1657.27	87.2431	18.8476	31.6592	0.883048	0.009204	4.9991	9.62622	5.75241	11.2054	0.920423	山西省	晋中市	140000	中部	东南侧
晋中市	140700	2008	山西省	140000	10575	193.79	38.45	9.3	57.96	710	39.28	3592.4	190.36	77.12	316.974	18219	51477	28419	35.49	34.6667	7569	1659	101200	57059	74.36	19.97	158.72		608829		151951	1800000	300	-1951.44	56.9073	21.0459	32.6872	0.893976	0.05147	5.06714	9.81022	5.75882	11.3334	5.14705	山西省	晋中市	140000	中部	东南侧
晋中市	140700	2009	山西省	140000	9666	195.07	39.15	6.7	52.22	713.54	55.18	3449	215.45	76.56	319	20335	61159	35672	77	22	8495	2018	75387	29460	84	22.72	169.16		364460		143275	1100000	259	-1756.74	42.7614	23.8401	34.9185	0.904766	0.165263	5.13085	9.9201	5.76519	10.8119	16.5263	山西省	晋中市	140000	中部	东南侧
晋中市	140700	2010	山西省	140000	8730	195.8	40.23	14	54.76	717.08	71.08	3639.37	240.54	76	320.48	24275	70841	42925	90	22.45	10119	2189	96699	36121	90.89	23	179.6	17847	120091		134599	352728	218	-1665.54	38.1524	19.9576	35.6871	0.915276	0.161902	5.19073	10.0972	5.76982	11.356	16.1902	山西省	晋中市	140000	中部	东南侧
晋中市	140700	2011	山西省	140000	8723	197.22	45.64	13.1	54.82	720.62	86.98	3841	265.63	75.44	326.1	27300	80523	50178	92.21	32.72	11939	2065	108235	787537	94.2	23.28	191.1		124278	360	125923	380164	177	-1861.78	26.4049	20.8188	36.0779	0.926632	0.177717	5.2528	10.2146	5.7872	11.7786	17.7717	山西省	晋中市	140000	中部	东南侧
晋中市	140700	2012	山西省	140000	9547	198.27	37.6	10.2	54.58	724.16	102.88	3912	290.72	74.88	324.1	30093	90205	57431	92.8	53.36	14058	3929	111377	73201	81.61	23.56	210.24		368647		117247	1100000	136	-2190.07	22.0476	20.577	37.1367	0.936136	0.181821	5.34825	10.312	5.78105	12.0703	18.1821	山西省	晋中市	140000	中部	东南侧
晋中市	140700	2013	山西省	140000	9613	201.62	36.42	3.62	52.42	727.7	118.78	4049	315.81	74.32	327.7	30977	99887	64684	92.8	69.02	17287	3101	104113	3200000	83.12	23.84	173.04		402763		108571	1800000	95	-2370.57	17.9071	20.3418	39.7711	0.946685	0.174202	5.15352	10.341	5.7921	12.3558	17.4202	山西省	晋中市	140000	中部	东南侧
运城市	140800	2007	山西省	140000	6788	356.07	26.5	13.6	54.02	220.26	7.27	5590.5	125.6	393.72	497.383	12313	4542	100572	65	20.8	4996	10735	111979	60224	42.9	9.47	37.07		253556		237047	6000000	49	-2158.75	109.075	32.1684	30.1579	0.876886	0.01188	3.61281	9.41841	6.20936	11.2398	1.18803	山西省	运城市	140000	中部	东南侧
运城市	140800	2008	山西省	140000	10860	352.16	39.5	8	52.34	217.29	7.84	5718.1	136.8	484.01	499.446	12313	13174	151157	75	56	6461	9205	120129	44467	62.62	13.46	36.78		227917		222357	5700000	50	-2391.1	74.6556	32.3739	32.6462	0.888186	0.062524	3.60495	9.41841	6.2135	11.4489	6.25239	山西省	运城市	140000	中部	东南侧
运城市	140800	2009	山西省	140000	12653	355.14	22.09	5.8	44.37	214.32	8.41	5108.13	148	574.3	501.51	14306	30890	201742	85	85	6192	8130	117397	42490	69.73	14.04	36.49		202278		207667	5400000	51	-2083.75	57.6448	35.3193	44.374	0.899394	0.216986	3.59704	9.56843	6.21762	10.1855	21.6986	山西省	运城市	140000	中部	东南侧
运城市	140800	2010	山西省	140000	10500	355.18	23.91	15.6	44.15	211.35	8.98	6041.54	159.2	664.59	503.65	16175	48606	252327	90	95	10801	11854	121407	48997	70.8	15	36.2	61672	176639		192977	5100000	52	-2177.43	47.2467	39.1482	44.4078	0.910523	0.240072	3.58906	9.69122	6.22188	11.9955	24.0072	山西省	运城市	140000	中部	东南侧
运城市	140800	2011	山西省	140000	11300	364.35	25.51	14.1	48.6	208.38	9.55	5605	170.4	754.88	515.3	19733	66322	302912	92.8	95.8	11987	4934	121687	52170	62.8	15.96	35.28		151000	356	178287	4800000	53	-2610.91	30.8563	39.8564	49.9709	0.923006	0.267524	3.56332	9.89005	6.24475	10.8772	26.7524	山西省	运城市	140000	中部	东南侧
运城市	140800	2012	山西省	140000	11390	366.31	32.92	7.8	46.07	205.41	10.12	5641	181.6	845.17	518.1	20628	84038	353497	98.8	95.87	12035	5448	121687	58670	63.44	16.92	39.81		125361		163597	4500000	54	-2880.1	27.5585	39.751	56.2613	0.933825	0.265418	3.68412	9.9344	6.25017	10.8879	26.5418	山西省	运城市	140000	中部	东南侧
运城市	140800	2013	山西省	140000	13723	368.37	33.85	6.69	44.35	202.44	10.69	5868	192.8	935.46	520.9	21841	101754	404082	98.8	96	18197	4839	128741	58990	64.1	17.88	603.29		109843		148907	4200000	55	-3063.35	22.5498	39.5373	56.7729	0.944528	0.267991	6.4024	9.99154	6.25556	11.2651	26.7991	山西省	运城市	140000	中部	东南侧
运城市	140800	2014	山西省	140000	14579	370.38	34.19	5	41.34	199.47	11.26	4311	204	1025.75	525.2	22940	119470	454667	98.8	96	18307	8281	612791	117543	44.6	18.84	81.68		98398.1		134217	3900000	56	-3348.25	17.1075	39.2136	50.9025	0.955245	0.273935	4.40281	10.0406	6.26378	8.2083	27.3935	山西省	运城市	140000	中部	东南侧
忻州市	140900	2007	山西省	140000	7500	119.37	13.4	15.5	51.82	50.35	20.19	3451.9	76.62	20.61	302.047	8209	6947	4332	17.15	6	4657	1676	69629	70864	84	3.09	26.55		152853		40177	15000000	112	-1804.71	77.8473	20.6921	31.0315	0.912341	0.009189	3.27903	9.01299	5.71058	11.4283	0.918892	山西省	忻州市	140000	中部	东南侧
忻州市	140900	2008	山西省	140000	7800	120.74	14.48	7.6	52.38	66.45	22.75	3652.3	115.16	20.19	303.569	10101	42313	4239	36	6.1	6809	2244	86334	66275	83.98	3.82	2.2		157886		25284	14000000	97	-2114.71	50.849	20.6049	30.965	0.920291	0.052772	0.788457	9.22039	5.71561	12.0312	5.27719	山西省	忻州市	140000	中部	东南侧
忻州市	140900	2009	山西省	140000	8200	122.19	15.52	0.2	40.32	82.55	25.31	4075.93	153.7	19.77	305.09	11292	91573	4146	45.57	61	6967	3328	76138	31336	84.81	4.39	30.95		162919		10391	12000000	82	-1842.86	39.2651	20.394	33.8294	0.928162	0.168633	3.43237	9.33185	5.72061	13.3598	16.8633	山西省	忻州市	140000	中部	东南侧
忻州市	140900	2010	山西省	140000	8210	122.45	17.33	18.7	44.59	98.65	27.87	4193.21	192.24	19.35	307.23	14193	140833	4053	74.49	66.1	8927	1452	78831	15163	88.67	9	59.7	8670	167952		4502	10000000	67	-1843.74	33.5404	19.8451	35.449	0.936084	0.173972	4.08933	9.5605	5.7276	13.6484	17.3972	山西省	忻州市	140000	中部	东南侧
忻州市	140900	2011	山西省	140000	8250	123.47	19.7	15	51.56	114.75	30.43	2039	230.78	18.93	308.8	18019	190093	3960	34.76	38.23	11537	2443	76435	104639	85.43	13.61	58.85		172985	359	19395	8600000	52	-2044.33	23.0792	20.0648	36.9398	0.943792	0.189746	4.07499	9.79918	5.73269	6.60298	18.9747	山西省	忻州市	140000	中部	东南侧
忻州市	140900	2012	山西省	140000	7825	123.43	24.63	11.5	51.61	130.85	32.99	2307	269.32	18.51	310.1	20081	239353	3867	45.66	40.81	16441	2338	65524	97107	85.44	18.22	66.75		178018		34288	6900000	37	-2297.42	20.2547	23.4086	36.7849	0.951381	0.200119	4.20095	9.90753	5.7369	7.43954	20.0119	山西省	忻州市	140000	中部	东南侧
忻州市	140900	2013	山西省	140000	7208	124	31.13	5.44	50.01	146.95	35.55	2580	307.86	18.09	310.7	21052	288613	3774	68.11	42.93	17761	2379	63634	107333	85.55	22.83	200.26		215292		49181	5200000	22	-2315.9	17.3479	38.0174	39.2243	0.958813	0.235543	5.29962	9.95475	5.73883	8.30383	23.5543	山西省	忻州市	140000	中部	东南侧
临汾市	141000	2007	山西省	140000	9500	210.56	28.7	10.3	64.67	217.35	9.29	5955.9	94	57.24	426.64	15821	244292	66864	31.17	6.01	7440	3898	76307	105738	82.7	12.3	74.01		152261		226864	38000000	162.5	-2574.76	80.3465	18.191	30.7894	0.891793	0.010854	4.3042	9.66909	6.05594	13.96	1.08544	山西省	临汾市	140000	中部	东南侧
临汾市	141000	2008	山西省	140000	11360	213.03	45.81	4.2	65.33	181.6	8.51	6623.9	93	60.11	430.56	18031	412684	88192	29.03	12.02	7410	3793	71653	73804	86.91	12.1	78.56		42343		207059	34000000	154	-2757.15	56.8772	19.3957	33.77	0.902181	0.056307	4.36386	9.79985	6.06509	15.3844	5.63073	山西省	临汾市	140000	中部	东南侧
临汾市	141000	2009	山西省	140000	15000	215.56	31.73	10.42	57.38	145.85	7.73	4626.68	92	62.98	434.48	18215	581076	109520	32.28	32.12	7612	3815	67078	62482	89.12	14.35	83.11		67575		187254	29000000	145.5	-2453.37	43.4046	14.1664	32.6482	0.912382	0.153486	4.42017	9.81	6.07415	10.6488	15.3486	山西省	临汾市	140000	中部	东南侧
临汾市	141000	2010	山西省	140000	14511	215.69	42.7	16.9	58.34	110.1	6.95	4843.3	91	65.85	437.18	20851	749468	130848	46.1	52	10401	3068	66627	57998	80.98	16	87.66	38032	177493		167449	25000000	137	-2399.9	37.7205	14.7331	34.3954	0.922185	0.162915	4.47347	9.94516	6.08035	11.0785	16.2915	山西省	临汾市	140000	中部	东南侧
临汾市	141000	2011	山西省	140000	14102	217.07	40.02	15.3	63.04	74.35	6.17	5121	90	68.72	438.7	26220	917860	152176	80.69	31	11554	4086	100599	102666	76.17	17.65	89.93		287411	339	147644	20000000	128.5	-2750.59	25.126	21.2583	37.716	0.931683	0.200866	4.49903	10.1743	6.08382	11.6731	20.0866	山西省	临汾市	140000	中部	东南侧
临汾市	141000	2012	山西省	140000	14500	209.72	37.39	10.1	62.14	38.6	5.39	5208	89	71.59	432.7	28031	1100000	173504	81.12	42	14582	7329	92469	5200000	73.34	19.3	97.27		397329		127839	16000000	120	-2880.07	23.065	21.8373	36.0319	0.940092	0.201445	4.57749	10.2411	6.07004	12.036	20.1445	山西省	临汾市	140000	中部	东南侧
临汾市	141000	2013	山西省	140000	16646	210.71	37.91	0.23	59.86	2.85	4.61	5351	88	74.46	426.2	28663	1300000	194832	82.15	48.19	16918	6443	91101	93071	80.85	20.95	223.88		428275		108034	11000000	111.5	-3131.65	18.1208	22.2736	38.6861	0.948678	0.195797	5.41111	10.2634	6.05491	12.5551	19.5797	山西省	临汾市	140000	中部	东南侧
吕梁市	141100	2007	山西省	140000	4537	174.25	32.33	16.1	68.77	66.19	4.51	2286.1	105.02	29.69	340.63	14241	121129	68221	40	100	3400	1723	80188	61832	76	15.26	27.23		208877		159973	1500000	154.333	-2459.87	66.9214	33.5613	26.222	0.998555	0.010651	3.30432	9.56388	5.8308	6.71139	1.06508	山西省	吕梁市	140000	中部	东南侧
吕梁市	141100	2008	山西省	140000	4820	177.31	34.2	10.9	70.81	57.81	5.39	2678.2	115.36	62.03	351.21	17553	169698	104011	42	100	5718	2896	83411	57368	72.3	15.78	32.34		209738		152209	850322	145	-2452.62	51.5727	32.986	25.5118	0.998198	0.066283	3.47631	9.77298	5.86138	7.62564	6.62825	山西省	吕梁市	140000	中部	东南侧
吕梁市	141100	2009	山西省	140000	4820	179.42	35.22	2.5	63.69	49.43	6.27	1881.6	125.7	94.37	361.79	16903	218267	139801	47	100	6270	3752	71646	39591	76	20.18	37.45		210599		144445	227174	135.667	-2098.65	41.5373	33.7295	26.4795	0.997862	0.239622	3.62301	9.73525	5.89106	5.20081	23.9622	山西省	吕梁市	140000	中部	东南侧
吕梁市	141100	2010	山西省	140000	4820	180.55	36.33	21	69.2	41.05	7.15	1939.42	136.04	126.71	372.37	23267	266836	175591	41	35	11657	6052	74126	60902	91.67	21	42.56	31674	211460		136681	395974	126.333	-2092.47	36.3288	34.2374	32.4435	0.997545	0.25245	3.75092	10.0548	5.91989	5.20831	25.245	山西省	吕梁市	140000	中部	东南侧
吕梁市	141100	2011	山西省	140000	8126	183.25	38.64	14	73.71	32.67	8.03	2126	146.38	159.05	361	30224	315405	211381	67	40	14162	2009	84674	127606	74.95	21.82	41.93		212321	358	128917	1000000	117	-2618.29	21.6427	31.5097	30.3269	0.997078	0.262152	3.736	10.3164	5.88888	5.8892	26.2152	山西省	吕梁市	140000	中部	东南侧
吕梁市	141100	2012	山西省	140000	8003	185.38	40	10.8	73.23	24.29	8.91	1960	156.72	191.39	376.2	32709	363974	247171	69	41.02	18700	1521	14328	121730	83.71	22.64	40.77		213182		121153	1600000	107.667	-2907.46	19.9153	33.857	27.7937	0.996822	0.255893	3.70795	10.3954	5.93012	5.20999	25.5893	山西省	吕梁市	140000	中部	东南侧
吕梁市	141100	2013	山西省	140000	9402	185.45	39.04	0.15	70.6	15.91	9.79	1945	167.06	223.73	378.2	31183	412543	282961	75.32	51.3	25881	3017	108468	116290	81.42	23.46	302.88		210743		113389	2300000	98.3333	-2839.02	17.5907	26.6076	28.5087	0.996467	0.240159	5.71334	10.3476	5.93542	5.14278	24.0159	山西省	吕梁市	140000	中部	东南侧
吕梁市	141100	2014	山西省	140000	10801	183.96	39.88	2	62.18	7.53	10.67	2299	177.4	256.07	392.3	28960	461112	318751	82.28	78.33	15845	4199	231127	113648	81.83	24.28	55.54		186854		105625	2900000	89	-2843.8	14.8598	16.5282	28.3507	0.996235	0.19751	4.0171	10.2737	5.97203	5.86031	19.7511	山西省	吕梁市	140000	中部	东南侧
吕梁市	141100	2017	山西省	140000	11780	178.71	40.52	4.65	58.59	17.61	13.31	3361	208.42	353.09	387	31240.5	606819	426121	85.54	82.51	24553	2609	61875	45093	42.6	26.74	66.22		115185		46083	3000000	61	-2341.45	10.9632	18.6072	22.2558	0.995093	0.145814	4.19298	10.3495	5.95843	8.68475	14.5814	山西省	吕梁市	140000	中部	东南侧
吕梁市	141100	2018	山西省	140000	11467	176.96	40.58	5.2	61.39	25.99	14.19	3715	218.76	385.43	388	36585	655388	461911	89.11	88.04	17641	2083	207868	2905	10.96	27.56	69.78		91295.5		41128	2300000	51.6667	-2443.52	9.5098	19.25	23.5567	0.994743	0.131095	4.24535	10.5074	5.96101	9.57474	13.1095	山西省	吕梁市	140000	中部	东南侧
吕梁市	141100	2020	山西省	140000	279	173.46	41.855	2.7	59.56	42.75	15.95	4423	239.44	450.11	400	42200	752526	533491	97.04	100	13980	1031	747354	98901	52.32	29.2	76.9		43516.5		31218	779042	33	-1871.63	8.94055	20.1	28.05	0.9951	0.139137	4.34251	10.6502	5.99147	11.0575	13.9137	山西省	吕梁市	140000	中部	东南侧
呼和浩特市	150100	2007	内蒙古自治区	150000	24254	128.22	33.78	18.1	37.73	264.53	1326.23	4683.9	74.17	5.84	221.997	42016	29348	4393	42.51	71.4	7150	1367	57615	18184	32.57	41.87	814.68		354980		259927	15000000	124	-2954.16	51.8686	27.7481	37.0725	0.933677	0.01108	6.7028	10.6458	5.40267	21.0989	1.10798	内蒙古自治区	呼和浩特市	150000	西部	西北侧
呼和浩特市	150100	2008	内蒙古自治区	150000	25555	130.23	35.14	13.6	38.13	303.14	1359.89	5295.2	72.56	11.16	223.914	49606	12618	4985	41.37	72.58	14818	2977	81597	16411	90.34	48.41	855.71		362384		235846	14000000	116	-2635.68	42.6502	27.7384	45.2317	0.939569	0.071095	6.75193	10.8119	5.41126	23.6484	7.10946	内蒙古自治区	呼和浩特市	150000	西部	西北侧
呼和浩特市	150100	2009	内蒙古自治区	150000	26885	132.01	35.45	15.9	36.09	341.75	1393.55	2145.1	70.95	16.48	225.83	61108	4112	5577	73.8	95.2	17595	2374	74041	12731	67.88	22.26	896.74		369788		211765	13000000	108	-2402.88	28.0534	27.503	59.7573	0.945362	0.233061	6.79877	11.0204	5.41978	9.49874	23.3061	内蒙古自治区	呼和浩特市	150000	西部	西北侧
呼和浩特市	150100	2010	内蒙古自治区	150000	29749	133.28	35.73	12.7	36.39	380.36	1427.21	2451.6	69.34	21.8	228.47	66929	20842	6169	95.99	97.88	19254	2374	74041	12731	38.62	22	937.77		377192		187684	12000000	100	-2275.23	23.2895	30.5686	49.9759	0.951212	0.2356	6.8435	11.1114	5.43141	10.7305	23.56	内蒙古自治区	呼和浩特市	150000	西部	西北侧
呼和浩特市	150100	2011	内蒙古自治区	150000	33854	133.08	35.91	11.3	36.28	418.97	1460.87	2466	67.73	27.12	230.9	75266	37572	6761	95.5	97.99	22286	2476	107187	25329	40.2	21.74	957.02		384596	347	163603	10000000	92	-2299.71	17.466	28.7527	50.2685	0.956889	0.241499	6.86382	11.2288	5.44199	10.6799	24.1499	内蒙古自治区	呼和浩特市	150000	西部	西北侧
呼和浩特市	150100	2012	内蒙古自治区	150000	9764	131.97	36	11	36.45	457.58	1494.53	2927	66.12	32.44	229.1	84534	54302	7353	79.23	93	23137	2186	99375	18372	35.74	21.48	986.5		392000		139522	9200000	84	-2504.66	14.5368	20.8293	51.1698	0.961754	0.229713	6.89416	11.3449	5.43416	12.7761	22.9713	内蒙古自治区	呼和浩特市	150000	西部	西北侧
呼和浩特市	150100	2013	内蒙古自治区	150000	36553	136.13	36.47	9.49	31.98	496.19	1528.19	3230	64.51	37.76	232.1	115829	71032	7945	80.7	98.7	31291	2082	96190	48822	35.74	21.22	262.61		399558		115441	8000000	76	-2223.7	13.6771	23.24	58.4145	0.967386	0.217497	5.57067	11.6599	5.44717	13.9164	21.7497	内蒙古自治区	呼和浩特市	150000	西部	西北侧
呼和浩特市	150100	2014	内蒙古自治区	150000	37003	138.41	40.27	8	29.31	534.8	1561.85	2256	62.9	43.08	236	95961	87762	8537	81.02	98.74	36005	7249	393934	67616	39.64	20.96	977.3		350892		91360	6900000	68	-2009.53	13.2808	23.7288	61.411	0.972977	0.23901	6.88479	11.4717	5.46383	9.55932	23.901	内蒙古自治区	呼和浩特市	150000	西部	西北侧
呼和浩特市	150100	2015	内蒙古自治区	150000	38355	139.07	37	8.3	28.06	573.41	1595.51	1282	61.29	48.4	238.28	101492	104492	9129	91.59	99.83	25504	3111	304917	37983	33	20.7	985.78		302227		67279	5700000	60	-1868.85	11.4613	37.2755	70.4088	0.978239	0.259801	6.89343	11.5277	5.47345	5.38023	25.9801	内蒙古自治区	呼和浩特市	150000	西部	西北侧
呼和浩特市	150100	2016	内蒙古自治区	150000	40686	139.73	38.3	7.75	27.87	612.02	1629.17	308	59.68	53.72	240	103235	121222	9721	94.64	100	42768	2339	318863	79103	43.78	20.44	994.26		253561		52316	6700000	52	-1845.9	9.92556	37.5958	74.0625	0.983363	0.251512	6.902	11.5448	5.48064	1.28333	25.1512	内蒙古自治区	呼和浩特市	150000	西部	西北侧
呼和浩特市	150100	2017	内蒙古自治区	150000	41697	140.39	39.87	5.825	27.735	650.63	1662.83	666	58.07	59.04	242	98132	137952	10313	100	99.91	36607	2372	31024	111036	36.56	20.18	1002.74		204896		30384	5300000	44	-1864.28	9.24017	42.2521	73.5041	0.988427	0.255979	6.91049	11.4941	5.48894	2.75207	25.5979	内蒙古自治区	呼和浩特市	150000	西部	西北侧
呼和浩特市	150100	2018	内蒙古自治区	150000	42156	141.05	40.31	3.9	27.6	689.24	1696.49	1640	56.46	64.36	244	93029	154682	10905	98.77	99.89	33397	2435	23885	85267	23.37	19.92	1011.22		156230		27294	4000000	36	-2063.91	8.95084	44.7049	73.5943	0.993409	0.269554	6.91891	11.4407	5.49717	6.72131	26.9554	内蒙古自治区	呼和浩特市	150000	西部	西北侧
呼和浩特市	150100	2019	内蒙古自治区	150000	43813	141.71	40.1	5.5	29.52	727.85	1730.15	2614	54.85	69.68	247	89138	171412	11497	98.15	99.9	71868	2498	16746	59498	10.18	19.66	1019.7		107564		24036	2700000	33.3333	-1833.58	9.66354	46.8461	75.0486	0.994576	0.265994	6.92726	11.3979	5.50939	10.583	26.5994	内蒙古自治区	呼和浩特市	150000	西部	西北侧
呼和浩特市	150100	2020	内蒙古自治区	150000	45470	142.37	41.655	0.2	29.13	766.46	1763.81	3588	53.24	75	250	81656	188142	12089	98.56	100	45266	2561	9607	33729	3.01	19.4	1028.18		58898.6		20778	1300000	30.6667	-1660.65	7.83945	47.896	74.876	0.995716	0.297927	6.93554	11.3103	5.52146	14.352	29.7927	内蒙古自治区	呼和浩特市	150000	西部	西北侧
包头市	150200	2007	内蒙古自治区	150000	33116	77.28	36.57	19.9	51.48	263.65	579.35	16037.1	96.62	11.06	215.32	59719	305446	24219	81.56	97.2	16705	4220	163795	49977	69.11	47.97	369.81		2400000		282530	14000000	94	-2527.8	57.7265	30.2387	45.1746	0.954151	0.010749	5.91299	10.9974	5.37213	74.4803	1.07485	内蒙古自治区	包头市	150000	西部	西北侧
包头市	150200	2008	内蒙古自治区	150000	35739	78.42	37.34	19.6	57.04	292.19	670.52	20776.5	100.16	10.86	217	70004	352118	31897	81.55	97.25	20895	4693	158780	64867	76.79	48.5	374.69		2100000		269230	13000000	89	-2821.6	38.9587	31	47.129	0.957974	0.076972	5.9261	11.1563	5.3799	95.7442	7.69716	内蒙古自治区	包头市	150000	西部	西北侧
包头市	150200	2009	内蒙古自治区	150000	41924	79.08	39	17.6	54.18	320.73	761.69	1941.3	103.7	10.66	218.68	84979	398790	39575	82.01	92	27231	4417	158292	27288	80.49	49.78	379.57		1700000		255930	12000000	84	-2244.84	28.8116	31.0957	49.8857	0.961738	0.236908	5.93904	11.3502	5.38761	8.87735	23.6908	内蒙古自治区	包头市	150000	西部	西北侧
包头市	150200	2010	内蒙古自治区	150000	39203	79.16	40.09	16	54.11	349.27	852.86	2115.25	107.24	10.46	219.7	94269	445462	47253	83.88	92.4	29227	4833	174718	32563	81.06	55	384.45	36802	1300000		242630	10000000	79	-1764.57	27.8101	32.4624	52.071	0.96534	0.24725	5.95181	11.4539	5.39226	9.6279	24.725	内蒙古自治区	包头市	150000	西部	西北侧
包头市	150200	2011	内蒙古自治区	150000	40369	79.86	40.5	15.5	55.41	377.81	944.03	2121	110.78	10.26	220.8	112372	492134	54931	82.23	88.81	36556	9327	210014	97299	87.83	60.22	304.46		924157	321	229330	9200000	74	-1730.8	21.2512	32.8759	56.0915	0.968921	0.26451	5.71854	11.6296	5.39726	9.60598	26.451	内蒙古自治区	包头市	150000	西部	西北侧
包头市	150200	2012	内蒙古自治区	150000	46547	80.47	42	12.6	55.3	406.35	1035.2	2085	114.32	10.06	222.6	125709	538806	62609	84.3	92.45	38200	7394	209781	78946	47.71	65.44	307.12		547781		216030	8000000	69	-1827.21	18.5191	33.5714	62.4663	0.972553	0.271336	5.72724	11.7417	5.40538	9.36658	27.1336	内蒙古自治区	包头市	150000	西部	西北侧
包头市	150200	2013	内蒙古自治区	150000	48722	81.04	42.31	2.74	51.63	434.89	1126.37	2046	117.86	9.86	224.2	155690	585478	70287	85.17	94.04	44914	7426	197650	98460	48.1	70.66	244.54		552068		202730	6700000	64	-1919.43	15.0167	36.1463	62.9304	0.976105	0.265389	5.49938	11.9556	5.41254	9.12578	26.5389	内蒙古自治区	包头市	150000	西部	西北侧
包头市	150200	2014	内蒙古自治区	150000	49604	80.56	42.71	8.5	49.29	463.43	1217.54	1736	121.4	9.66	224.4	130676	632150	77965	85.37	95.46	51548	3858	630287	111866	66.13	75.88	314.26		486842		189430	5500000	59	-1852.52	13.5507	42.4421	63.6319	0.97948	0.301409	5.75022	11.7805	5.41343	7.73619	30.1409	内蒙古自治区	包头市	150000	西部	西北侧
包头市	150200	2015	内蒙古自治区	150000	51253	80.67	42.81	8.14	48.38	491.97	1308.71	1426	124.94	9.46	223.79	132253	678822	85643	90.09	96.56	53969	4138	726457	104177	72.11	81.1	323.06		421615		176130	4200000	54	-1832.7	10.9593	34.6396	65.9368	0.982786	0.250728	5.77784	11.7925	5.41071	6.37205	25.0728	内蒙古自治区	包头市	150000	西部	西北侧
包头市	150200	2016	内蒙古自治区	150000	53763	80.78	44.13	7.6	47.11	520.51	1399.88	1116	128.48	9.26	224	136021	725494	93321	89.69	97.67	58364	3345	722447	61217	44.72	86.32	331.86		356389		42093	5000000	49	-1806.84	9.44749	36.8929	70.6473	0.986162	0.248573	5.80471	11.8206	5.41165	4.98214	24.8573	内蒙古自治区	包头市	150000	西部	西北侧
包头市	150200	2017	内蒙古自治区	150000	55240	80.89	44.3	7.2	44.1	549.05	1491.05	806	132.02	9.06	224	119200	772166	100999	92.93	97.98	39163	3199	42967	63140	48.54	91.54	340.66		291163		48737	4000000	44	-1527.93	10.1403	38.3393	70.6161	0.989521	0.240204	5.83088	11.6886	5.41165	3.59821	24.0204	内蒙古自治区	包头市	150000	西部	西北侧
包头市	150200	2018	内蒙古自治区	150000	54614	81	44.5	6.8	41.09	577.59	1582.22	496	135.56	8.86	224	102379	818838	108677	95.88	99.7	48268	3263	43473	62764	40.94	96.76	349.46		225936		50844	3000000	39	-1790.59	9.29846	39.3259	78.2589	0.992881	0.253578	5.85639	11.5364	5.41165	2.21429	25.3578	内蒙古自治区	包头市	150000	西部	西北侧
包头市	150200	2019	内蒙古自治区	150000	54080	81.11	44.55	6	39.3	606.13	1673.39	186	139.1	8.66	224	93835	865510	116355	95.88	100	42806	3327	42800	62388	42.32	101.98	358.26		160710		48766	2000000	38	-1693.22	9.39203	41.2813	75.8839	0.99578	0.250315	5.88126	11.4493	5.41165	0.830357	25.0315	内蒙古自治区	包头市	150000	西部	西北侧
包头市	150200	2020	内蒙古自治区	150000	53546	81.22	44.63	2.95	41.37	634.67	1764.56	124	142.64	8.46	224	102949	912182	124033	96.29	100	41581	3391	42127	62012	43.7	107.2	367.06		95483.4		46688	1000000	44	-1210.34	9.2219	43.1161	75.9598	0.998678	0.284463	5.90553	11.542	5.41165	0.553571	28.4463	内蒙古自治区	包头市	150000	西部	西北侧
乌海市	150300	2007	内蒙古自治区	150000	7000	271.95	15.95	18.4	65.54	204.63	26.09	976.2	69.61	28.56	45.3625	40135	21600	13661	54.36	79.05	2861	532	110431	16761	59.2	24.19	79.83		678431		274130	13000000	94	-266.816	57.4209	25.3734	48.2778	0.985032	0.005628	4.3799	10.6	3.81469	21.52	0.56276	内蒙古自治区	乌海市	150000	西部	西北侧
乌海市	150300	2008	内蒙古自治区	150000	8000	275.2	20.03	12.6	66.17	199.3	24.86	793.9	70.48	21.34	46.2313	50036	35329	15073	64.49	81.53	3310	570	98500	18600	62.45	24.34	78.22		479254		249938	12000000	89	-419.492	34.5009	29.9581	50.7665	0.986219	0.066707	4.35953	10.8205	3.83366	17.1724	6.67074	内蒙古自治区	乌海市	150000	西部	西北侧
乌海市	150300	2009	内蒙古自治区	150000	8186	274	16.08	22.8	68.84	193.97	23.63	572.65	71.35	14.12	47.1	64147	49058	16485	68.86	81.53	5930	491	98405	19063	70.44	19.91	76.61		280077		225746	11000000	84	-525.363	18.3984	26.7728	57.8769	0.987363	0.220564	4.33873	11.0689	3.85227	12.1582	22.0564	内蒙古自治区	乌海市	150000	西部	西北侧
乌海市	150300	2010	内蒙古自治区	150000	8200	302.17	33.94	19.7	71.72	188.64	22.4	602.37	72.22	6.9	50.5	76653	62787	17897	89.75	81.53	7768	4352	100000	19316	68.85	40	75	45562	80900		201554	10000000	79	-1120.32	9.35185	25.2475	57.3663	0.989044	0.226283	4.31749	11.247	3.92197	11.9281	22.6283	内蒙古自治区	乌海市	150000	西部	西北侧
乌海市	150300	2011	内蒙古自治区	150000	11458	308.67	35.29	15.8	72.83	183.31	21.17	591	73.09	0.32	53.8	89521	76516	19309	85.78	85.5	11108	6157	116624	25831	60.41	60.09	66.31		118277	295	177362	8900000	74	-686.659	10.5906	26.9703	57.4907	0.990494	0.233953	4.19434	11.4022	3.98527	10.9851	23.3953	内蒙古自治区	乌海市	150000	西部	西北侧
乌海市	150300	2012	内蒙古自治区	150000	9010	312.66	40.63	14	73.45	177.98	19.94	514	73.96	7.54	54.5	103242	90245	20721	92.6	85.4	10680	3024	112397	39267	59.28	80.18	64.58		317454		153170	7700000	69	-518.698	11.6702	29.0826	65.2477	0.991385	0.251435	4.1679	11.5448	3.9982	9.43119	25.1436	内蒙古自治区	乌海市	150000	西部	西北侧
乌海市	150300	2013	内蒙古自治区	150000	8290	315.34	40.75	1.34	65.94	172.65	18.71	547	74.83	14.76	55.1	103660	103974	22133	93.2	86.1	24220	852	112317	42433	61.33	100.27	202.91		330461		128978	6600000	64	-581.927	9.38671	30.1452	70.0907	0.99224	0.239149	5.31276	11.5489	4.00915	9.9274	23.9149	内蒙古自治区	乌海市	150000	西部	西北侧
乌海市	150300	2014	内蒙古自治区	150000	7686	315.96	41.84	8.8	63.4	167.32	17.48	428	75.7	21.98	55.4	108556	117703	23545	94.57	90.71	14979	1389	337824	65754	49.15	120.36	50.54		289991		104786	5400000	59	-528.485	8.75198	29.2419	64.0975	0.993038	0.246026	3.92277	11.595	4.01458	7.72563	24.6026	内蒙古自治区	乌海市	150000	西部	西北侧
乌海市	150300	2015	内蒙古自治区	150000	7613	263.63	42.4	7.5	57.01	161.99	16.25	309	76.57	29.2	55.5	100871	131432	24957	95.47	96	19522	1252	308784	57359	55.11	140.45	79.48		249521		80594	4300000	54	-407.227	8.49923	30.5225	55.5495	0.993805	0.20722	4.3755	11.5216	4.01638	5.56757	20.722	内蒙古自治区	乌海市	150000	西部	西北侧
乌海市	150300	2016	内蒙古自治区	150000	8412	211.3	42.61	6.8	56.58	156.66	15.02	190	77.44	36.42	56	102725	145161	26369	96.5	98.65	17931	1201	316730	46407	61.245	160.54	108.42		209051		40393	3900000	49	-489.132	6.61157	29.3929	57.1964	0.994609	0.192605	4.68601	11.5398	4.02535	3.39286	19.2605	内蒙古自治区	乌海市	150000	西部	西北侧
乌海市	150300	2017	内蒙古自治区	150000	8625	158.97	43	9.9	59.26	151.33	13.79	71	78.31	43.64	56	95383	158890	27781	97.5	99	7506	994	39260	43221	67.38	180.63	137.36		168581		20850	3100000	44	-510.222	5.90717	27.4286	55.125	0.995357	0.166718	4.92261	11.4657	4.02535	1.26786	16.6718	内蒙古自治区	乌海市	150000	西部	西北侧
乌海市	150300	2018	内蒙古自治区	150000	8625	106.64	43	13	61.94	146	12.56	48	79.18	50.86	56	88041	172619	29193	98.1	100	10096	842	22029	28969	73.515	200.72	166.3		128110		18435	2300000	39	-600.837	5.52813	27.5714	55	0.996105	0.149246	5.11379	11.3856	4.02535	0.857143	14.9246	内蒙古自治区	乌海市	150000	西部	西北侧
乌海市	150300	2019	内蒙古自治区	150000	8408	54.31	43	9.5	62.17	140.67	11.33	167	80.05	58.08	56	97565	186348	30605	98.3	100	8888	690	15273	14717	79.65	220.81	195.24		87640.3		20513	1600000	35.5	-627.319	5.18518	29.0893	55.1607	0.996366	0.151741	5.27423	11.4883	4.02535	2.98214	15.1741	内蒙古自治区	乌海市	150000	西部	西北侧
乌海市	150300	2020	内蒙古自治区	150000	8191	1.98	43	2.9	64.48	135.34	10.1	286	80.92	65.3	56	101238	200077	32017	98.4	100	12739	538	8517	465	85.785	240.9	224.18		47170.1		22591	787175	32	-477.241	4.75786	29.4107	57.0179	0.996627	0.167393	5.41245	11.5252	4.02535	5.10714	16.7393	内蒙古自治区	乌海市	150000	西部	西北侧
赤峰市	150400	2007	内蒙古自治区	150000	22450	49.94	22.96	20	47.46	605.08	108.05	3173.3	75.16	8.95	455.11	13471	97680	6854	38.71	81.47	4950	1998	200917	37261	23.79	12.73	25		577915		223589	216875	64	-3342.19	94.6175	15.7764	27.0792	0.882464	0.012941	3.21888	9.50829	6.12054	6.9726	1.2941	内蒙古自治区	赤峰市	150000	西部	东南侧
赤峰市	150400	2008	内蒙古自治区	150000	23530	50.35	23.16	18.3	49.87	615.18	96.12	3305.3	72.88	10.53	456.475	17242	57675	8853	35.33	83	5677	1913	198574	35340	37.82	13.1	27.63		602090		208804	728585	61	-3703.83	63.8427	16.8027	29.2458	0.892862	0.05667	3.3189	9.7551	6.12353	7.24092	5.66697	内蒙古自治区	赤峰市	150000	西部	东南侧
赤峰市	150400	2009	内蒙古自治区	150000	24130	51.01	32.25	16.6	49.45	625.28	84.19	4145.52	70.6	12.11	457.84	21037	17670	10852	58.39	25.22	6945	2612	185212	10660	64.55	20.98	30.26		626265		194019	1200000	58	-3095.92	45.2859	17.6306	33.7061	0.903198	0.16864	3.40983	9.95404	6.12652	9.05452	16.864	内蒙古自治区	赤峰市	150000	西部	东南侧
赤峰市	150400	2010	内蒙古自治区	150000	25050	50.85	34.23	15.2	51.24	635.38	72.26	4755.27	68.32	13.69	433.46	25059	22335	12851	81.78	60.2	7972	2723	47524	10836	38.37	21	32.89	23894	650440		179234	1800000	55	-3261.55	31.9897	19.6281	35.5512	0.908333	0.180112	3.49317	10.129	6.0718	10.9705	18.0112	内蒙古自治区	赤峰市	150000	西部	东南侧
赤峰市	150400	2011	内蒙古自治区	150000	26286	51.09	35.48	15.5	53.63	645.48	60.33	5427	66.04	15.27	431	31121	62340	14850	97.12	90.41	7937	2924	128439	3300000	17.17	21.02	37.48		674615	317	164449	2300000	52	-3764.01	20.963	20.1415	37.4014	0.918451	0.201424	3.62381	10.3456	6.06611	12.5917	20.1424	内蒙古自治区	赤峰市	150000	西部	东南侧
赤峰市	150400	2012	内蒙古自治区	150000	25128	51.23	37.84	13.6	55.37	655.58	48.4	5506	63.76	16.85	431.6	36360	102345	16849	90	85	11618	2253	126137	22472	18.07	21.04	38.7		698790		149664	2800000	49	-3780.7	18.8719	23.3735	45.0324	0.92919	0.222823	3.65584	10.5012	6.0675	12.7572	22.2823	内蒙古自治区	赤峰市	150000	西部	东南侧
赤峰市	150400	2013	内蒙古自治区	150000	26256	51.58	38.66	7.44	50.87	665.68	36.47	5130	61.48	18.43	431	36340	142350	18848	86.81	89.29	12947	2677	123085	25366	25.64	21.06	330.96		841866		134879	3300000	46	-3393.82	17.351	24.5197	50	0.939731	0.210291	5.802	10.5007	6.06611	11.9025	21.0291	内蒙古自治区	赤峰市	150000	西部	东南侧
赤峰市	150400	2014	内蒙古自治区	150000	28176	51.74	39.19	7.9	48.34	675.78	24.54	4356	59.2	20.01	430.5	41309	182355	20847	88.33	92.83	17614	4404	891003	69153	24.1	21.08	42.29		737972		120094	3800000	43	-3742.75	13.8871	17.561	42.7642	0.950314	0.192474	3.74455	10.6288	6.06495	10.1185	19.2474	内蒙古自治区	赤峰市	150000	西部	东南侧
赤峰市	150400	2015	内蒙古自治区	150000	28558	51.43	39.06	8.1	47.42	685.88	12.61	3582	56.92	21.59	464.22	43269	222360	22846	89.35	93.86	14338	3713	1100000	48763	33.13	21.1	44.1		634079		105309	4300000	40	-3379.94	13.121	24.4087	51.6975	0.963802	0.210971	3.78646	10.6752	6.14036	7.71617	21.0971	内蒙古自治区	赤峰市	150000	西部	东南侧
赤峰市	150400	2016	内蒙古自治区	150000	25107	51.12	38.38	7.3	47	695.98	0.68	2808	54.64	23.17	463	44936	262365	24845	93.1	100	13924	1866	1400000	28681	29.95	21.12	45.91		530185		56906	4000000	37	-3070.54	12.1141	24.8251	51.5961	0.973612	0.196835	3.82668	10.713	6.13773	6.0648	19.6835	内蒙古自治区	赤峰市	150000	西部	东南侧
赤峰市	150400	2017	内蒙古自治区	150000	27414	50.81	39.03	6.655	38.88	706.08	11.25	2034	52.36	24.75	461	40377.5	302370	26844	94.53	100	12202	1244	27977	10691	34.34	21.14	47.72		426291		21324	3200000	34	-3287.68	10.588	25.1649	44.2147	0.983445	0.191441	3.86535	10.606	6.1334	4.41215	19.1441	内蒙古自治区	赤峰市	150000	西部	东南侧
赤峰市	150400	2018	内蒙古自治区	150000	26863	50.5	42.58	6.01	30.76	716.18	23.18	1260	50.08	26.33	459	35819	342375	28843	95.65	100	19085	1337	22175	9239	38.16	21.16	49.53		322397		20056	2400000	31	-3687.18	9.97176	26.9804	48.8061	0.993364	0.217652	3.90258	10.4862	6.12905	2.7451	21.7652	内蒙古自治区	赤峰市	150000	西部	东南侧
赤峰市	150400	2019	内蒙古自治区	150000	28950	50.19	39.7	5.1	29.76	726.28	35.11	486	47.8	27.91	460	39488	382380	30842	95.61	100	17697	1430	16373	7787	41.98	21.18	51.34		218504		19124	1600000	28	-3390.76	10.3814	29.7	51.5065	0.995286	0.231434	3.93847	10.5837	6.13123	1.05652	23.1434	内蒙古自治区	赤峰市	150000	西部	东南侧
赤峰市	150400	2020	内蒙古自治区	150000	31037	49.88	40.245	1.4	31.2	736.38	47.04	288	45.52	29.49	461	43595	422385	32841	95.61	100	15723	1523	10571	6335	45.8	21.2	53.15		114610		18192	852907	25	-2898.81	8.77093	29.8655	52.2104	0.9972	0.244091	3.97312	10.6827	6.1334	0.624729	24.4091	内蒙古自治区	赤峰市	150000	西部	东南侧
通辽市	150500	2007	内蒙古自治区	150000	14854	53.11	38.11	20	46.37	885.66	179.41	3142.8	56.92	11.14	307.503	18952	4500	21575	54.65	10	7649	1715	78831	14580	34.09	16.79	26.27		1200000		306438	36000000	55	-2628.33	79.458	16.7251	19.5738	0.873998	0.010553	3.26843	9.84966	5.72848	10.2204	1.05533	内蒙古自治区	通辽市	150000	西部	东南侧
通辽市	150500	2008	内蒙古自治区	150000	15742	53.23	32.96	18.9	49.55	796.54	161.17	3299.1	51.56	11.11	308.086	25402	5166	36994	55.81	13.24	10413	2590	85125	15686	42	19.34	55.18		844743		279604	31000000	53	-2934.34	53.3021	22.7469	21.2538	0.885187	0.050113	4.0106	10.1426	5.73038	10.7084	5.01129	内蒙古自治区	通辽市	150000	西部	东南侧
通辽市	150500	2009	内蒙古自治区	150000	15000	53.56	32.23	16.9	55.46	707.42	142.93	2895.45	46.2	11.08	308.67	31147	5832	52413	72	50.24	13333	3220	77373	37171	86.22	23.89	84.09		530683		252770	26000000	51	-2985.34	31.691	24.1229	22.9144	0.896334	0.156512	4.43189	10.3465	5.73227	9.38041	15.6512	内蒙古自治区	通辽市	150000	西部	东南侧
通辽市	150500	2010	内蒙古自治区	150000	16503	53.53	31.5	16	58.62	618.3	124.69	3166.77	40.84	11.05	318.78	38157	6498	67832	84.7	19.5	17410	2880	78030	73440	86.04	25	113	31142	216623		225936	21000000	49	-2532.53	29.5714	18.1912	24.8667	0.910204	0.145357	4.72739	10.5495	5.7645	9.93403	14.5357	内蒙古自治区	通辽市	150000	西部	东南侧
通辽市	150500	2011	内蒙古自治区	150000	16800	53.76	31.5	14.6	61.2	529.18	106.45	6083	35.48	11.02	319.4	46167	7164	83251	96.34	32.92	17234	2766	84741	35000	82.79	26.11	96.85		97437	334	199102	15000000	47	-2800.16	20.228	19.2048	28.4158	0.920941	0.167967	4.57316	10.74	5.76644	19.0451	16.7967	内蒙古自治区	通辽市	150000	西部	东南侧
通辽市	150500	2012	内蒙古自治区	150000	16831	53.71	29.9	13.1	63.16	440.06	88.21	6374	30.12	10.99	319.9	53976	7830	98670	95.81	74.43	15192	4475	83055	138162	85	27.22	118.13		411497		172268	10000000	45	-3138.09	16.5408	19.2435	31.1035	0.93161	0.176503	4.77179	10.8963	5.76801	19.925	17.6503	内蒙古自治区	通辽市	150000	西部	东南侧
通辽市	150500	2013	内蒙古自治区	150000	16993	53.95	33.03	5.32	57.66	350.94	69.97	3746	24.76	10.96	320.5	55508	8496	114089	78.36	70	21200	3309	117500	134138	85	28.33	254.75		399511		145434	5000000	43	-2468.68	17.139	20.6677	39.8253	0.942264	0.171331	5.54028	10.9243	5.76988	11.688	17.1331	内蒙古自治区	通辽市	150000	西部	东南侧
通辽市	150500	2014	内蒙古自治区	150000	17187	45.88	29.77	8.6	56.47	261.82	51.73	901	19.4	10.93	320.3	60380	9162	129508	96.6	91.2	16102	2765	387560	52952	71.98	29.44	139.64		352795		118600	138062	41	-2337.6	15.7241	20.4746	41.4861	0.952761	0.176115	4.93907	11.0084	5.76926	2.81299	17.6115	内蒙古自治区	通辽市	150000	西部	东南侧
通辽市	150500	2015	内蒙古自治区	150000	17554	53.5	42.66	7.8	50.54	172.7	33.49	1944	14.04	10.9	319.4	60123	9828	144927	97.34	95.74	19700	3488	373732	41752	80.84	30.55	116.02		306078		91766	5300000	39	-2425.48	12.1676	10.8516	36.0269	0.96319	0.129215	4.75376	11.0042	5.76644	6.08641	12.9215	内蒙古自治区	通辽市	150000	西部	东南侧
通辽市	150500	2016	内蒙古自治区	150000	18149	61.12	43.05	7.4	50.15	83.58	15.25	4789	8.68	10.87	319	62424	10494	160346	97.87	97.49	13200	2251	293703	17670	89.74	31.66	92.4		259362		38849	4600000	37	-2322.89	10.7263	18.7053	38.7774	0.973719	0.144872	4.52613	11.0417	5.76519	15.0125	14.4872	内蒙古自治区	通辽市	150000	西部	东南侧
通辽市	150500	2017	内蒙古自治区	150000	17466	68.74	43	5.75	38.33	5.54	2.99	7634	3.32	10.84	318	51998.5	11160	175765	98.22	98.62	13238	1810	44173	22364	49.87	32.77	68.78		212645		43553	3700000	35	-2288.8	10.1017	22.3711	45.1195	0.984246	0.16663	4.23091	10.859	5.76205	24.0063	16.663	内蒙古自治区	通辽市	150000	西部	东南侧
通辽市	150500	2018	内蒙古自治区	150000	18009	76.36	42.16	4.1	26.51	94.66	21.23	10479	2.04	10.81	318	41573	11826	191184	98.24	99.66	11453	2031	39320	19778	54.35	33.88	45.16		165929		42795	2800000	33	-2096.21	11.4471	23.6887	38.261	0.994854	0.1647	3.81021	10.6352	5.76205	32.9528	16.47	内蒙古自治区	通辽市	150000	西部	东南侧
通辽市	150500	2019	内蒙古自治区	150000	18690	83.98	42.19	4	30.78	183.78	39.47	13324	7.4	10.78	318	40410	12492	206603	98.16	99.74	12769	2252	34467	17192	58.83	34.99	21.54		119212		35953.3	1900000	33.5	-2191.98	10.6	63.3396	46.434	0.995694	0.286828	3.06991	10.6068	5.76205	41.8994	28.6828	内蒙古自治区	通辽市	150000	西部	东南侧
通辽市	150500	2020	内蒙古自治区	150000	19371	91.6	42.405	0.9	28.97	272.9	57.71	16169	12.76	10.75	318	44521	13158	222022	98.25	100	10344	2473	29614	14606	63.31	36.1	2.08		72495.5		29111.7	990424	34	-1845.32	9.07275	26.9843	46.7013	0.996534	0.196863	0.732368	10.7037	5.76205	50.8459	19.6863	内蒙古自治区	通辽市	150000	西部	东南侧
鄂尔多斯市	150600	2007	内蒙古自治区	150000	10527	16.6	17.04	25.8	55.01	126.28	242.84	3020.1	92.54	6.08	144.077	75164	6644	9199	46.24	95.8	11335	2336	250540	97011	89.5	72.1	8.42		441154		167766	55000000	45	-3239.79	31.1182	18.4276	33.1627	0.958391	0.010225	2.13061	11.2274	4.97035	20.9616	1.02255	内蒙古自治区	鄂尔多斯市	150000	西部	西北侧
鄂尔多斯市	150600	2008	内蒙古自治区	150000	11621	17.25	22.37	22.9	58.11	131.78	211.72	4196.3	92.72	5.71	146.084	102128	103931	12759	53.47	95.8	16431	2934	243870	82631	75.74	85.38	11.28		483113		171715	47000000	43	-3240.01	23.2617	31.7284	63.3883	0.96217	0.089821	2.42303	11.534	4.98418	28.7253	8.98209	内蒙古自治区	鄂尔多斯市	150000	西部	西北侧
鄂尔多斯市	150600	2009	内蒙古自治区	150000	9061	17.23	36.31	23	58.33	137.28	180.6	2084.81	92.9	5.34	148.09	134400	214506	16319	78.32	87.22	32606	2085	225500	37800	88.31	244.29	14.14		525072		175664	39000000	41	-3225.54	14.2669	31.2985	62.5295	0.965847	0.262704	2.64901	11.8086	4.99782	14.078	26.2703	内蒙古自治区	鄂尔多斯市	150000	西部	西北侧
鄂尔多斯市	150600	2010	内蒙古自治区	150000	7901	17.57	70.72	19	58.69	142.78	149.48	2371.87	93.08	4.97	150.93	175125	325081	19879	84.44	85.08	28551	3377	225519	97957	78	291	17	32754	567031		179613	32000000	39	-4075.3	9.1695	36.3016	64.0164	0.969594	0.306545	2.83321	12.0733	5.01682	15.715	30.6545	内蒙古自治区	鄂尔多斯市	150000	西部	西北侧
鄂尔多斯市	150600	2011	内蒙古自治区	150000	9423	18.23	71.81	15.1	60.08	148.28	118.36	2493	93.26	4.6	153.3	163014	435656	23439	92.43	93.65	70905	2163	226268	168612	85.83	337.71	24.4		608990	344	183562	24000000	37	-4793.31	6.01177	39.3412	46.908	0.973121	0.312117	3.19458	12.0016	5.0324	16.2622	31.2118	内蒙古自治区	鄂尔多斯市	150000	西部	西北侧
鄂尔多斯市	150600	2012	内蒙古自治区	150000	12642	17.53	63.74	13	60.52	153.78	87.24	2658	93.44	4.23	155.1	182680	546231	26999	93.22	93.69	47928	1783	225666	260939	86.53	384.42	25.3		650949		187511	16000000	35	-3520.79	7.28853	41.4378	54.3134	0.976455	0.29165	3.2308	12.1155	5.04407	17.1373	29.165	内蒙古自治区	鄂尔多斯市	150000	西部	西北侧
鄂尔多斯市	150600	2013	内蒙古自治区	150000	15127	17.79	42.67	8.18	59.89	159.28	56.12	2758	93.62	3.86	153.2	256877	656806	30559	79.38	95.13	39883	2041	212067	103541	36.73	431.13	215.55		708700		191460	7800000	33	-3601.69	5.881	44.9935	64.4386	0.979221	0.315498	5.37319	12.4564	5.03174	18.0026	31.5498	内蒙古自治区	鄂尔多斯市	150000	西部	西北侧
鄂尔多斯市	150600	2014	内蒙古自治区	150000	19285	17.98	43.23	8	58.1	164.78	25	1288	93.8	3.49	155.1	200152	767381	34119	98	95	23481	2388	647117	74767.5	42.37	477.84	36.54		623782		195409	124340	31	-3088.19	6	46.5957	63.2495	0.982497	0.327279	3.59841	12.2068	5.04407	8.30432	32.7279	内蒙古自治区	鄂尔多斯市	150000	西部	西北侧
鄂尔多斯市	150600	2015	内蒙古自治区	150000	22831	18.1	31.95	7.7	56.79	170.28	6.12	182	93.98	3.12	156.64	207163	877956	37679	94.71	95.57	37109	2957	109718	45994	39.1	524.55	37.47		538863		199358	8000000	29	-2662.14	5.53694	48.2571	65.226	0.985661	0.296995	3.62354	12.2413	5.05395	1.1619	29.6995	内蒙古自治区	鄂尔多斯市	150000	西部	西北侧
鄂尔多斯市	150600	2016	内蒙古自治区	150000	22690	18.22	42.18	7.3	55.71	175.78	37.24	1652	94.16	2.75	158	215488	988531	41239	97.27	97.02	20642	3641	918372	45699	45.03	571.26	38.4		453945		57518	8400000	27	-2273.58	5.46146	32.3354	69.7595	0.98875	0.237564	3.64806	12.2807	5.06259	10.4557	23.7564	内蒙古自治区	鄂尔多斯市	150000	西部	西北侧
鄂尔多斯市	150600	2017	内蒙古自治区	150000	21952	18.34	42.78	6.15	54.02	181.28	68.36	3122	94.34	2.38	160	198487	1100000	44799	97.35	100	23874	3446	43368	16849	34	617.97	39.33		369026		48026	6700000	25	-2535.19	4.6811	35.325	59.3375	0.991819	0.221191	3.67199	12.1985	5.07517	19.5125	22.1191	内蒙古自治区	鄂尔多斯市	150000	西部	西北侧
鄂尔多斯市	150600	2018	内蒙古自治区	150000	19650	18.46	42.39	5	52.33	186.78	99.48	4592	94.52	2.01	162	181486	1200000	48359	98.2	98.93	34890	3174	42392	16450	43.02	664.68	40.26		284108		49510	5100000	23	-2716.15	4.67802	37.4938	63.5802	0.994813	0.234242	3.69536	12.1089	5.0876	28.3457	23.4242	内蒙古自治区	鄂尔多斯市	150000	西部	西北侧
鄂尔多斯市	150600	2019	内蒙古自治区	150000	23631	18.58	42.39	4	58.04	192.28	130.6	6062	94.7	1.64	163	173069	1300000	51919	98.24	99.13	49245	2902	41416	16051	52.04	711.39	41.19		199189		49318.7	3500000	22	-2928.86	4.22937	38.2147	64.9877	0.994796	0.23761	3.71819	12.0615	5.09375	37.1902	23.761	内蒙古自治区	鄂尔多斯市	150000	西部	西北侧
鄂尔多斯市	150600	2020	内蒙古自治区	150000	27612	18.7	42.74	2.94	56.76	197.78	161.72	7532	94.88	1.27	164	164387	1400000	55479	98.46	99.91	70864	2630	40440	15652	61.06	758.1	42.12		114271		49127.3	1900000	24	-2362.29	3.78316	40.6768	64.6098	0.99478	0.258131	3.74052	12.01	5.09987	45.9268	25.8131	内蒙古自治区	鄂尔多斯市	150000	西部	西北侧
呼伦贝尔市	150700	2007	内蒙古自治区	150000	25255	10.68	31.36	16.3	33.11	164.67	487.38	5003	38.5	6.14	270.01	18687	2357	10600	53.55	25	8131	4887	83466	21860	39.46	33.8	66.44		10632		69412	4600000	90	-3179.01	59.0831	25.1805	38.7171	0.989858	0.011808	4.1963	9.83558	5.59846	18.5289	1.18077	内蒙古自治区	呼伦贝尔市	150000	西部	西北侧
呼伦贝尔市	150700	2008	内蒙古自治区	150000	26184	10.75	32	15	36.43	173.92	488.66	5693.8	41	41.69	271.065	23413	1226	5028	59.98	5.06	12930	4003	83530	20042	48.84	33.68	59.09		31833		70911	4500000	79	-4204.43	33.968	25.5658	35.877	0.991456	0.076295	4.07906	10.0611	5.60236	21.0053	7.62946	内蒙古自治区	呼伦贝尔市	150000	西部	西北侧
呼伦贝尔市	150700	2009	内蒙古自治区	150000	27800	10.73	32.14	17.1	39.03	183.17	489.94	2870.7	43.5	77.24	272.12	28882	4809	544	60.64	14	15631	4711	87398	15884	33.03	32.88	51.74		53034		72410	4400000	68	-3902.41	22.0162	26.1025	38.45	0.993041	0.248843	3.94623	10.271	5.60624	10.5494	24.8843	内蒙古自治区	呼伦贝尔市	150000	西部	西北侧
呼伦贝尔市	150700	2010	内蒙古自治区	150000	27855	10.71	32.14	19.29	42.12	192.42	491.22	3164.68	46	112.79	271.53	34452	8392	6116	62.2	47.1	15864	6357	99489	14056	25.22	33	44.39	10021	74235		73909	4300000	57	-3365.74	19.605	27.0173	39.3216	0.994582	0.252589	3.79301	10.4473	5.60407	11.655	25.2589	内蒙古自治区	呼伦贝尔市	150000	西部	西北侧
呼伦贝尔市	150700	2011	内蒙古自治区	150000	28901	10.67	32.5	14.4	44.53	201.67	492.5	3620	48.5	148.34	270.9	45038	11975	11688	77.4	49.75	20269	5970	81106	21349	97.33	33.12	63.31		95436	354	75408	4200000	46	-3177.62	15.4447	27.1133	42.4105	0.996128	0.270444	4.14804	10.7153	5.60175	13.3629	27.0444	内蒙古自治区	呼伦贝尔市	150000	西部	西北侧
呼伦贝尔市	150700	2012	内蒙古自治区	150000	28280	10.51	34.04	13.51	47.15	210.92	493.78	4217	51	183.89	268.4	52649	15558	17260	84.5	86.5	24046	5124	85120	60478	76.6	33.24	50.18		116637		76907	4100000	35	-3052.07	14.3223	27.649	49.4151	0.997666	0.28307	3.91562	10.8714	5.59248	15.7116	28.307	内蒙古自治区	呼伦贝尔市	150000	西部	西北侧
呼伦贝尔市	150700	2013	内蒙古自治区	150000	29193	10.02	21.815	7.09	47.69	220.17	495.06	4853	53.5	219.44	253.3	56544	19141	22832	86.52	87.35	31339	5693	76915	63934	43	33.36	160.62		119937		78406	4000000	24	-2894.51	11.842	28.942	51.9305	0.999194	0.270259	5.07904	10.9428	5.53457	19.1591	27.0259	内蒙古自治区	呼伦贝尔市	150000	西部	西北侧
呼伦贝尔市	150700	2014	内蒙古自治区	150000	30059	10.52	9.59	8.4	45.58	229.42	496.34	4689	56	254.99	259.6	60152	22724	28404	90.23	93.36	35378	5994	123814	74946	49	33.48	59.42		106316		79905	3900000	13	-2950.55	10.4467	28.0508	51.5909	0.999159	0.275543	4.08463	11.0046	5.55914	18.0624	27.5543	内蒙古自治区	呼伦贝尔市	150000	西部	西北侧
呼伦贝尔市	150700	2015	内蒙古自治区	150000	28885	10.25	9.59	8.1	44.45	238.67	497.62	4525	58.5	290.54	262.59	63131	26307	33976	91.05	94.45	39814	5778	135013	92456	51.45	33.6	83.07		92695.3		81404	3800000	2	-2596.82	9.47636	27.9714	53.6616	0.99756	0.247084	4.41968	11.053	5.57059	17.2322	24.7084	内蒙古自治区	呼伦贝尔市	150000	西部	西北侧
呼伦贝尔市	150700	2016	内蒙古自治区	150000	31858	9.98	22.49	7	44.67	247.92	498.9	4361	61	326.09	259	64140	29890	39548	95.01	98.64	34328	4245	55088	26771	40.21	33.72	106.72		79074.4		27993	160272	9	-2441.7	8.38459	29.1274	52.5328	0.995895	0.231331	4.67021	11.0688	5.55683	16.8378	23.1331	内蒙古自治区	呼伦贝尔市	150000	西部	西北侧
呼伦贝尔市	150700	2017	内蒙古自治区	150000	17524	9.71	35.29	6.3	36.96	257.17	500.18	4197	63.5	361.64	259	56834.5	33473	45120	96.46	100	18871	4131	21731	18480	28.46	33.84	130.37		65453.5		30726	153327	20	-2425.03	7.87234	37.1544	53.4903	0.994264	0.229635	4.87038	10.9479	5.55683	16.2046	22.9635	内蒙古自治区	呼伦贝尔市	150000	西部	西北侧
呼伦贝尔市	150700	2018	内蒙古自治区	150000	32309	9.44	36.05	5.6	29.25	266.42	501.46	4033	66	397.19	256	49529	37056	50692	97.07	99.49	15352	3991	17026	10189	16.07	33.96	154.02		51832.6		27173	146383	31	-2581.25	7.72714	31.25	49.0156	0.992547	0.198866	5.03708	10.8103	5.54518	15.7539	19.8866	内蒙古自治区	呼伦贝尔市	150000	西部	西北侧
呼伦贝尔市	150700	2019	内蒙古自治区	150000	34793	9.17	36.36	2.7	27.88	275.67	502.74	3869	68.5	432.74	256	47116	40639	56264	97.45	99.49	13596	3851	14518.5	1898	3.68	34.08	177.67		38211.8		24214.7	139438	24.5	-2658.97	7.23982	32.0781	49.1563	0.993482	0.202452	5.17993	10.7604	5.54518	15.1133	20.2452	内蒙古自治区	呼伦贝尔市	150000	西部	西北侧
呼伦贝尔市	150700	2020	内蒙古自治区	150000	37277	8.9	36.845	3.3	27.9	284.92	504.02	3705	71	468.29	256	45923	44222	61836	97.47	99.52	12588	3711	12011	6393	8.71	34.2	201.32		24590.9		21256.3	132494	18	-2251.97	6.16422	32.2656	49.5469	0.994417	0.212493	5.3049	10.7347	5.54518	14.4727	21.2493	内蒙古自治区	呼伦贝尔市	150000	西部	西北侧
巴彦淖尔市	150800	2007	内蒙古自治区	150000	11660	28.3	22.94	17.3	47.45	1525.93	215.74	2925.1	53.97	43.66	171.22	20423	29851	528	100	12.7	3163	3557	72884	19440	31.68	14.44	44.45		1200000		185080	4800000	24	-1650.68	66.1081	20.5525	28.1451	0.910365	0.00825	3.79436	9.92442	5.14295	17.0839	0.825001	内蒙古自治区	巴彦淖尔市	150000	西部	西北侧
巴彦淖尔市	150800	2008	内蒙古自治区	150000	12387	28.72	28.34	17.8	52.3	1601.01	223.4	2961.3	73.96	38.21	172.37	25237	50202	436	100	13.2	4326	4753	76910	19536	25.59	14.92	42.93		859278		169517	4400000	25	-1579.9	50.8466	23.6874	30.3997	0.918653	0.051373	3.75957	10.1361	5.14964	17.1799	5.13726	内蒙古自治区	巴彦淖尔市	150000	西部	西北侧
巴彦淖尔市	150800	2009	内蒙古自治区	150000	18000	26.9	30	19.3	54.9	1676.09	231.06	2145	93.95	32.76	173.52	29384	70553	344	43.9	37.2	3726	4383	74664	15224	8.01	17.72	41.41		543852		153954	4100000	26	-1759.59	28.1688	22.6833	31.3048	0.926832	0.162312	3.72352	10.2882	5.15629	12.3617	16.2312	内蒙古自治区	巴彦淖尔市	150000	西部	西北侧
巴彦淖尔市	150800	2010	内蒙古自治区	150000	8966	28.93	32.74	13.5	56.3	1751.17	238.72	2223	113.94	27.31	174.67	35463	90904	252	72	76.51	8524	4718	72370	13390	96.98	19	39.89	25938	228426		138391	3800000	27	-1543.6	24.8464	22.3221	34.1845	0.934903	0.165939	3.68613	10.4762	5.1629	12.7269	16.5939	内蒙古自治区	巴彦淖尔市	150000	西部	西北侧
巴彦淖尔市	150800	2011	内蒙古自治区	150000	18676	29	44.16	10.5	57.63	1826.25	246.38	2233	133.93	21.86	176.6	43118	111255	160	87.34	96.46	6460	6480	86000	20309	17.09	20.28	38.44		87000	343	122828	3500000	28	-1682.33	17.4162	22.9955	36.0589	0.943121	0.181946	3.6491	10.6717	5.17389	12.6444	18.1946	内蒙古自治区	巴彦淖尔市	150000	西部	西北侧
巴彦淖尔市	150800	2012	内蒙古自治区	150000	19000	28.98	34	10.3	58.87	1901.33	254.04	1914	153.92	16.41	176.8	48812	131606	68	62	100	7116	2696	71193	27228	13	21.56	40.56		402426		107265	3200000	29	-1618.78	16.2799	24.2251	48.1335	0.950683	0.201933	3.70278	10.7957	5.17502	10.8258	20.1933	内蒙古自治区	巴彦淖尔市	150000	西部	西北侧
巴彦淖尔市	150800	2013	内蒙古自治区	150000	12381	28.45	38.24	2.65	56.23	1976.41	261.7	1766	173.91	10.96	185	45622	151957	24	93.45	92.36	9305	2053	77493	32156	62.32	22.84	173.85		93478		91702	2800000	30	-1663.32	14.0045	22.9027	40.9351	0.960034	0.177504	5.15819	10.7282	5.22036	9.54595	17.7504	内蒙古自治区	巴彦淖尔市	150000	西部	西北侧
巴彦淖尔市	150800	2014	内蒙古自治区	150000	12000	27.42	31.15	7.8	55.13	2051.49	269.36	2100	193.9	5.51	180.9	51872	172308	116	96.48	95.93	6018	2621	508822	61607	61.8	24.12	48.15		82739.5		76139	2500000	31	-1710.49	11.7012	23.9469	59.4748	0.966456	0.219259	3.87432	10.8565	5.19794	11.6086	21.9259	内蒙古自治区	巴彦淖尔市	150000	西部	西北侧
巴彦淖尔市	150800	2015	内蒙古自治区	150000	14728	26.4	38.78	7.5	50.77	2126.57	277.02	2434	213.89	0.06	176.65	53000	192659	208	97.84	97.25	6902	2874	585249	37700	51.27	25.4	56.34		72001		60576	2200000	32	-1443.48	10.6032	25.1288	47.6988	0.973153	0.177607	4.0314	10.878	5.17417	13.7787	17.7607	内蒙古自治区	巴彦淖尔市	150000	西部	西北侧
巴彦淖尔市	150800	2016	内蒙古自治区	150000	14486	25.38	38.67	7	50.62	2201.65	284.68	2768	233.88	5.39	175	54480	213010	300	97.82	98.04	8585	2099	599314	21163	33.14	26.68	64.53		61262.5		27462	2300000	33	-1263	10.0057	26.1829	50.6571	0.980475	0.172051	4.16713	10.9056	5.16479	15.8171	17.2051	内蒙古自治区	巴彦淖尔市	150000	西部	西北侧
巴彦淖尔市	150800	2017	内蒙古自治区	150000	13976	24.36	36.02	6.15	44.345	2276.73	292.34	3102	253.87	10.84	175	51336.5	233361	392	98.5	99.04	7707	2034	18735	20089	32.82	27.96	72.72		50524		14352	1800000	34	-1315.9	8.98357	28.32	42.1029	0.98805	0.161891	4.28662	10.8462	5.16479	17.7257	16.1891	内蒙古自治区	巴彦淖尔市	150000	西部	西北侧
巴彦淖尔市	150800	2018	内蒙古自治区	150000	11383	23.34	36.27	5.3	38.07	2351.81	300	3436	273.86	16.29	174	48193	253712	484	98.64	99.36	6865	2036	12390	17957	37.52	29.24	80.91		39785.5		10667	1400000	35	-1498.57	8.40986	29.0287	44.3103	0.995599	0.167669	4.39334	10.783	5.15906	19.7471	16.7669	内蒙古自治区	巴彦淖尔市	150000	西部	西北侧
巴彦淖尔市	150800	2019	内蒙古自治区	150000	17156	22.32	36.4	5.2	32.51	2426.89	307.66	3770	293.85	21.74	179	51722	274063	576	98.2	99.76	6329	2038	10085	15825	42.22	30.52	89.1		29047		11174	915468	34	-1488.97	8.38015	29.3296	43.0726	0.99557	0.167234	4.48976	10.8536	5.18739	21.0614	16.7234	内蒙古自治区	巴彦淖尔市	150000	西部	西北侧
巴彦淖尔市	150800	2020	内蒙古自治区	150000	22929	21.3	36.65	1.5	29.41	2501.97	315.32	4104	313.84	27.19	184	56614	294414	668	98.9	99.74	13160	2040	7780	13693	46.92	31.8	97.29		18308.5		11681	470331	33	-1140.78	7.97919	28.9402	42.1467	0.995542	0.167148	4.5777	10.944	5.21494	22.3043	16.7148	内蒙古自治区	巴彦淖尔市	150000	西部	西北侧
乌兰察布市	150900	2007	内蒙古自治区	150000	14856	52.17	28.23	13.7	47.68	608.37	332.27	1816	91.25	4.03	292.25	16071	20875	9533	38.97	90	4103	608	104840	20991	53.62	32.99	66.41		1500000		74342	4700000	39	-1831.97	103.269	26.4842	12.479	0.945162	0.010146	4.19585	9.68477	5.67761	6.21386	1.01457	内蒙古自治区	乌兰察布市	150000	西部	西北侧
乌兰察布市	150900	2008	内蒙古自治区	150000	30787	52.69	25.54	13.6	48.66	751.42	332.26	1997.05	91	4.09	290.94	20358	25532	9330	45.07	92	6650	883	103255	20118	64.97	31.48	66.34		1400000		71994	4600000	38	-9828.05	16.391	26.6034	14.8656	0.94954	0.091712	4.19479	9.92123	5.67312	6.86413	9.17123	内蒙古自治区	乌兰察布市	150000	西部	西北侧
乌兰察布市	150900	2009	内蒙古自治区	150000	33213	53.17	25.69	13.5	52.34	894.47	332.25	2178.1	90.75	4.15	289.63	23489	30189	9127	46	92	5539	749	94814	13839	71.94	31.94	66.27		1200000		69646	4500000	37	-2049.57	41.3167	26.741	15.8547	0.953957	0.180465	4.19374	10.0643	5.6686	7.52029	18.0465	内蒙古自治区	乌兰察布市	150000	西部	西北侧
乌兰察布市	150900	2010	内蒙古自治区	150000	33198	52.67	26.11	11	52.28	1037.52	332.24	1635.1	90.5	4.21	288.32	26604	34846	8924	48.9	93.4	5589	1450	62916	20329	75.41	32	66.2	13972	990200		67298	4400000	36	-2319.8	29.006	26.9076	15.736	0.958415	0.179764	4.19268	10.1888	5.66407	5.67113	17.9764	内蒙古自治区	乌兰察布市	150000	西部	西北侧
乌兰察布市	150900	2011	内蒙古自治区	150000	32764	52.99	26.2	13.1	53.79	1180.57	332.23	1856	90.25	4.27	288	32246	39503	8721	50.2	94.7	7601	2399	80500	203990	56.27	32.06	53.31		805000	349	64950	4300000	35	-2823.37	18.2741	26.9931	17.2188	0.963041	0.203568	3.97612	10.3812	5.66296	6.44445	20.3568	内蒙古自治区	乌兰察布市	150000	西部	西北侧
乌兰察布市	150900	2012	内蒙古自治区	150000	18020	48.27	42.12	10.3	54.99	1323.62	332.22	2071	90	4.33	287.9	36721	44160	8518	52	94.9	5657	1634	60880	19497	57	32.12	55.05		619800		62602	4200000	34	-2056.95	21.7447	27.2838	21.7576	0.967701	0.190972	4.00824	10.5111	5.66261	7.19347	19.0972	内蒙古自治区	乌兰察布市	150000	西部	西北侧
乌兰察布市	150900	2013	内蒙古自治区	150000	18142	51.98	41.04	6.74	52.42	1466.67	332.21	2231	89.75	4.39	285.1	29463	48817	8315	98.48	98.08	10230	1361	58803	24778	73.4	32.18	145.77		249684		60254	4100000	33	-2172.36	17.2162	13.8723	24.2862	0.972103	0.159031	4.98203	10.2909	5.65284	7.82533	15.9031	内蒙古自治区	乌兰察布市	150000	西部	西北侧
乌兰察布市	150900	2014	内蒙古自治区	150000	6962	50.82	95.25	7.8	49.75	1609.72	332.2	743	89.5	4.45	280.1	41138	53474	8112	93.98	91.17	14170	1701	265179	50718	71.52	32.24	74.73		220033		57906	4000000	32	-2186.9	14.7189	14.2628	27.176	0.976409	0.152107	4.31388	10.6247	5.63515	2.65262	15.2107	内蒙古自治区	乌兰察布市	150000	西部	西北侧
乌兰察布市	150900	2015	内蒙古自治区	150000	7979	50.28	39.72	8	48.57	1752.77	332.19	745	89.25	4.51	275.42	43221	58131	7909	94.4	94.2	8072	1486	243808	49655	69.74	32.3	75.4		190382		55558	3900000	31	-2161.84	11.72	14.5777	28.3494	0.980894	0.149261	4.32281	10.6741	5.6183	2.70496	14.9261	内蒙古自治区	乌兰察布市	150000	西部	西北侧
乌兰察布市	150900	2016	内蒙古自治区	150000	7554	49.74	39.8	6.8	49.02	1895.82	332.18	2233	89	4.57	274	44517	62788	7706	94.85	95.28	6565	549	295301	21662	68.69	32.36	76.07		160731		27443	5100000	30	-1967.37	10.7662	13.4343	28.5037	0.985705	0.132352	4.33165	10.7036	5.61313	8.14964	13.2352	内蒙古自治区	乌兰察布市	150000	西部	西北侧
乌兰察布市	150900	2017	内蒙古自治区	150000	7129	49.2	40.1	6.15	44.975	2038.87	332.17	3721	88.75	4.63	273	40467.5	67445	7503	95.45	96.33	7579	818	23563	19578	43	32.42	76.74		131080		25151	4100000	29	-1903.08	10.2902	14.4396	23.989	0.990581	0.119419	4.34042	10.6082	5.60947	13.63	11.9419	内蒙古自治区	乌兰察布市	150000	西部	西北侧
乌兰察布市	150900	2018	内蒙古自治区	150000	5066	48.66	40.1	5.5	40.93	2181.92	332.16	5209	88.5	4.69	272	36418	72102	7300	95.16	92.56	7360	641	21979	20195	55.8	32.48	77.41		101428		25923	3100000	28	-2085.52	9.93426	15.2757	26.5147	0.995493	0.117142	4.34912	10.5028	5.6058	19.1507	11.7142	内蒙古自治区	乌兰察布市	150000	西部	西北侧
乌兰察布市	150900	2019	内蒙古自治区	150000	23600	48.12	37.12	6.2	39.15	2324.97	332.15	6697	88.25	4.75	270	38622	76759	7097	96.14	97.79	5927	464	20395	20812	68.6	32.54	78.08		71777.3		26731	2000000	25.6667	-2223.25	8.97308	16.6593	29.0296	0.992574	0.129386	4.35773	10.5616	5.59842	24.8037	12.9386	内蒙古自治区	乌兰察布市	150000	西部	西北侧
乌兰察布市	150900	2020	内蒙古自治区	150000	42134	47.58	38.11	2.4	40.39	2468.02	332.14	8185	88	4.81	268	47837	81416	6894	96.84	98.13	6434	287	18811	21429	81.4	32.6	78.75		42126.1		27539	1000000	23.3333	-1687.24	8.35933	17.5	31.541	0.989611	0.126667	4.36628	10.7755	5.59099	30.541	12.6667	内蒙古自治区	乌兰察布市	150000	西部	西北侧
沈阳市	210100	2007	辽宁省	210000	80897	546.82	41.65	22.75	48.3	444	44.19	10060.2	73.29	19.08	708.078	45582	141618	26025	72.98	100	99395	8597	92684	70939	91.16	44.66	462.48		96159		365879	1200000	55	-4570.01	48.968	27.8218	47.4807	0.960816	0.01478	6.1366	10.7273	6.56255	14.2078	1.47796	辽宁省	沈阳市	210000	东部	东南侧
沈阳市	210100	2008	辽宁省	210000	75542	549.7	41.81	16.31	50.1	499.95	46.66	11040.1	66.72	24.49	711.554	54248	144422	38559	76.6	100	125526	7369	92665	62868	92.29	45.11	469.79		117362		332374	1400000	54	-4806.06	35.9008	27.6058	47.6282	0.963737	0.086647	6.15229	10.9013	6.56745	15.5155	8.66469	辽宁省	沈阳市	210000	东部	东南侧
沈阳市	210100	2009	辽宁省	210000	77492	552.04	41.83	14.05	49.84	555.9	49.13	27667.8	60.15	29.9	715.03	54654	147226	51093	78	100	136292	6259	82362	52941	93.93	50.75	477.1		138565		298869	1500000	53	-4231.9	21.0613	28.3946	50.9531	0.966629	0.25952	6.16773	10.9088	6.57232	38.6946	25.952	辽宁省	沈阳市	210000	东部	东南侧
沈阳市	210100	2010	辽宁省	210000	77198	554.39	42.01	14.13	50.42	611.85	51.6	30657.7	53.58	35.31	718.08	62357	150030	63627	78	100	153492	6140	77385	60363	95.68	50	484.41	15373	159768		265364	1600000	52	-3415.67	26.8341	29.0483	59.634	0.969476	0.281577	6.18293	11.0406	6.57658	42.694	28.1577	辽宁省	沈阳市	210000	东部	东南侧
沈阳市	210100	2011	辽宁省	210000	76332	556.77	42	12.29	51.17	667.8	54.07	31625	47.01	40.72	721.2	72648	152834	76161	85.2	100	203333	7242	95199	50728	95.82	49.25	517.75		180971	331	231859	1800000	51	-3888.61	22.2113	30.5075	59.6242	0.972301	0.308741	6.24949	11.1934	6.58092	43.8505	30.8741	辽宁省	沈阳市	210000	东部	东南侧
沈阳市	210100	2012	辽宁省	210000	76958	558.39	42.22	9.96	51.24	723.75	56.54	32869	40.44	46.13	723.7	80480	155638	88695	87.11	100	246407	7705	96756	53191	95.19	48.5	509.5		202174		198354	1900000	50	-3946.93	19.7732	31.3652	70.3786	0.97508	0.331623	6.23343	11.2958	6.58438	45.418	33.1623	辽宁省	沈阳市	210000	东部	东南侧
沈阳市	210100	2013	辽宁省	210000	84312	560.18	42.22	8.42	51.67	779.7	59.01	24484	33.87	51.54	726	98467	158442	101229	95	100	277931	8533	130672	60425	92.69	47.75	259.24		219002		164849	2100000	49	-3051.65	20.083	32.2204	73.7121	0.977835	0.298282	5.55775	11.4975	6.58755	33.7245	29.8282	辽宁省	沈阳市	210000	东部	东南侧
沈阳市	210100	2014	辽宁省	210000	95453	568.3	41.78	5.95	49.88	835.65	61.48	25397	27.3	56.95	729	85816	161246	113763	95	100	265649	9134	243710	83226	90.2	47	546.93		192707		131344	2200000	48	-3573.49	16.3197	32.668	76.5089	0.98059	0.340771	6.30432	11.36	6.59167	34.8381	34.0771	辽宁省	沈阳市	210000	东部	东南侧
沈阳市	210100	2015	辽宁省	210000	104223	567.65	40.8133	3.35	47.77	891.6	63.95	26310	20.73	62.36	730.62	87734	164050	126297	95	100	234542	7990	273014	84871	92.02	46.25	553.16		166412		97839	2300000	47	-3446.54	14.7989	33.9397	80.6972	0.983291	0.308497	6.31565	11.3821	6.59389	36.0105	30.8497	辽宁省	沈阳市	210000	东部	东南侧
沈阳市	210100	2016	辽宁省	210000	102166	567	39.8467	5.6	38.79	947.55	66.42	27223	14.16	67.77	732	66893	166854	138831	94.9833	100	223880	5547	191648	30130	77.84	45.5	559.39		140117		37530	2800000	46	-3391.14	13.1702	36.2076	84.5546	0.985976	0.303454	6.32685	11.1109	6.59578	37.1899	30.3454	辽宁省	沈阳市	210000	东部	东南侧
沈阳市	210100	2017	辽宁省	210000	102240	566.35	38.88	0.095	38.28	1003.5	68.89	28136	7.59	73.18	736	71329.5	169658	151365	94.9667	100	161669	5407	25904	20489	90.09	44.75	565.62		113823		37721	2200000	45	-3378.12	12.3801	38.3057	87.2228	0.988691	0.305692	6.33792	11.1751	6.60123	38.2283	30.5692	辽宁省	沈阳市	210000	东部	东南侧
沈阳市	210100	2018	辽宁省	210000	96465	565.7	39.23	5.41	37.77	1059.45	71.36	29049	1.02	78.59	741	75766	172462	163899	94.95	100	181126	5331	21478	16451	81.545	44	571.85		87527.6		34662	1700000	44	-3308.27	11.9324	40.6559	87.4966	0.991388	0.310757	6.34888	11.2354	6.608	39.2024	31.0757	辽宁省	沈阳市	210000	东部	东南侧
沈阳市	210100	2019	辽宁省	210000	96125	565.05	39.19	4.15	33.67	1115.4	73.83	29962	5.55	84	751	77777	175266	176433	95.65	100	199013	5255	17052	12413	73	43.25	578.08		61232.8		31603	1100000	43	-3262.01	11.4955	42.3888	87.2703	0.991686	0.305226	6.35971	11.2616	6.62141	39.8961	30.5226	辽宁省	沈阳市	210000	东部	东南侧
沈阳市	210100	2020	辽宁省	210000	95785	564.4	39.935	0.75	32.87	1171.35	76.3	30875	12.12	89.41	761	75570	178070	188967	98.94	100	225712	5179	9671	8375	64.455	42.5	584.31		34937.9		15885	555668	42	-2895.71	9.26241	44.2103	89.3706	0.991975	0.355358	6.37043	11.2328	6.63463	40.5716	35.5358	辽宁省	沈阳市	210000	东部	东南侧
大连市	210200	2007	辽宁省	210000	49612	459.83	43.31	17.4	49.05	450.55	22.43	15446	98.14	210.49	576.328	51630	191069	18958	81.08	93.29	118943	34463	95172	19712	91.07	40.28	376.58		143656		84388	21000000	74	-3513.14	51.0929	24.4982	47.1607	0.949486	0.012385	5.93113	10.8519	6.35668	26.8007	1.23849	辽宁省	大连市	210000	东部	东南侧
大连市	210200	2008	辽宁省	210000	52533	463.95	44	16.5	51.68	453.31	25.88	17695.5	98.52	226.26	580.209	63198	118147	18128	87.18	93.73	146311	27386	101242	18768	95.73	40.22	390.74		158924		85814	18000000	70	-3688.57	37.6514	25.5443	48.3481	0.953629	0.078477	5.96804	11.054	6.36339	30.4985	7.84767	辽宁省	大连市	210000	东部	东南侧
大连市	210200	2009	辽宁省	210000	67206	465.09	44.75	15	48.91	456.07	29.33	17463.4	98.9	242.03	584.09	70781	45225	17298	92.91	94.02	185188	27820	83765	23220	94.87	40.37	404.9		174192		87240	14000000	66	-2721.79	26.0058	27.2116	51.0863	0.957717	0.231803	6.00364	11.1673	6.37006	29.8985	23.1803	辽宁省	大连市	210000	东部	东南侧
大连市	210200	2010	辽宁省	210000	71159	466.575	45.17	15.2	50.88	458.83	32.78	17804.7	99.28	257.8	585.62	77704	27697	16468	94.2	86	266033	27421	78866	24171	95.9	60	419.06	39367	189460		88666	10000000	62	-3434.68	21.8108	27.1046	51.5812	0.961598	0.25494	6.03801	11.2607	6.37267	30.4032	25.494	辽宁省	大连市	210000	东部	东南侧
大连市	210200	2011	辽宁省	210000	80156	468.06	45.17	13.5	52.1	461.59	36.23	13724	99.66	273.57	587.5	91295	100619	15638	93.7	85.7	331652	31488	132003	51099	93.88	79.63	433.57		204728	354	90092	6900000	58	-4055.39	17.4281	27.1336	55.9557	0.965479	0.28605	6.07205	11.4219	6.37588	23.36	28.605	辽宁省	大连市	210000	东部	东南侧
大连市	210200	2012	辽宁省	210000	84780	469.47	44.68	10.3	51.9	464.35	39.68	14395	100.04	289.34	589.4	102922	173541	14808	95.1	87.9	392872	30795	114589	52149	95.56	99.26	446.71		219996		91518	3300000	54	-3321.95	18.9396	28.6359	58.6953	0.969336	0.285937	6.10191	11.5417	6.37911	24.4231	28.5937	辽宁省	大连市	210000	东部	东南侧
大连市	210200	2013	辽宁省	210000	95396	470.38	44.69	9.25	50.87	467.11	43.13	13293	100.42	305.11	590.9	129455	246463	13978	95.96	87.9	462566	26154	102938	46332	90.33	118.89	283.89		242863		92944	249750	50	-3797.63	13.3537	29.5938	62.4996	0.97315	0.277105	5.64859	11.7711	6.38165	22.4962	27.7105	辽宁省	大连市	210000	东部	东南侧
大连市	210200	2014	辽宁省	210000	91075	472.63	44.78	5.78	48.3	469.87	46.58	13580	100.8	320.88	592.9	109939	319385	13148	87.32	81.56	430258	40150	244056	72465	83.66	138.52	481.57		213664		94370	3800000	46	-4113.71	11.6598	30.2142	68.7671	0.976964	0.316287	6.17705	11.6077	6.38503	22.9044	31.6287	辽宁省	大连市	210000	东部	东南侧
大连市	210200	2015	辽宁省	210000	95929	472.4	44.87	4.2	43.31	472.63	50.03	13867	101.18	336.65	593.93	110682	392307	12318	95	100	182829	34565	294137	54112	78.45	158.15	488.62		184464		95796	7400000	42	-3768.89	11.0829	31.5256	69.9897	0.980721	0.281222	6.19159	11.6144	6.38676	23.3479	28.1222	辽宁省	大连市	210000	东部	东南侧
大连市	210200	2016	辽宁省	210000	100356	472.17	44.89	6.5	41.85	475.39	53.48	14154	101.56	352.42	595	97470	465229	11488	95	100	205481	27709	197840	32710	95.31	177.78	495.67		155265		51021	4400000	38	-3491.82	10.4331	32.7479	71.0941	0.984467	0.268849	6.20591	11.4873	6.38856	23.7882	26.8849	辽宁省	大连市	210000	东部	东南侧
大连市	210200	2017	辽宁省	210000	60852	471.94	46.56	6.5	42.06	478.15	56.93	14441	101.94	368.19	595	103510	538151	10658	95	100	121861	24805	34282	28931	95	197.41	502.72		126065		49481	3500000	34	-3719.07	9.16654	34.1193	69.6538	0.988177	0.264019	6.22003	11.5474	6.38856	24.2706	26.4018	辽宁省	大连市	210000	东部	东南侧
大连市	210200	2018	辽宁省	210000	66873	471.71	46.67	6.5	42.27	480.91	60.38	14728	102.32	383.96	595	109550	611073	9828	90.16	100	356622	12907	14893	17655	90.65	217.04	509.77		96865.5		26361	2600000	30	-3637.58	8.78099	36.5059	75.8471	0.991888	0.278553	6.23396	11.6041	6.38856	24.7529	27.8553	辽宁省	大连市	210000	东部	东南侧
大连市	210200	2019	辽宁省	210000	64092	471.48	44	6.5	39.99	483.67	63.83	15015	102.7	399.73	597	99996	683995	8998	98.3	100	274946	6900	13428	15320	94	236.67	516.82		67666		28488	1800000	35	-3350.82	8.92644	37.9916	75.9732	0.992565	0.273686	6.24769	11.5129	6.39192	25.1507	27.3686	辽宁省	大连市	210000	东部	东南侧
大连市	210200	2020	辽宁省	210000	61311	471.25	44.71	0.9	40.04	486.43	67.28	15302	103.08	415.5	599	94685	756917	8168	98.5	100	230244	893	10246	12985	97.35	256.3	523.87		38466.5		25416	880977	30	-2554.77	8.21448	38.8948	75.818	0.993237	0.300584	6.26124	11.4583	6.39526	25.5459	30.0584	辽宁省	大连市	210000	东部	东南侧
鞍山市	210300	2007	辽宁省	210000	43762	378.57	36.09	16.3	55.79	483.49	6.68	6464.4	90.87	58.32	349.848	38387	182146	58436	15.95	100	14731	5704	103932	39729	17.64	34.59	99.75		46021		128477	145242	73	-1075.26	88.7938	19.7486	42.57	0.960469	0.008342	4.60267	10.5555	5.8575	18.4778	0.834157	辽宁省	鞍山市	210000	东部	东南侧
鞍山市	210300	2008	辽宁省	210000	31821	379.83	35.79	16.6	54.65	516.31	6.25	6868.7	92.16	63.59	350.784	45830	159227	76657	29.25	100	15135	5319	99706	40233	19.48	35.95	100.82		64918		126696	363171	70.5	-1103.31	67.0715	19.2512	42.6844	0.963413	0.057838	4.61334	10.7327	5.86017	19.581	5.78375	辽宁省	鞍山市	210000	东部	东南侧
鞍山市	210300	2009	辽宁省	210000	31525	380.49	36.99	17.2	52.79	549.13	5.82	5837.7	93.45	68.86	351.72	49301	136308	94878	35.99	100	15862	5034	91613	40965	17.94	38.01	101.89		83815		124915	581100	68	-1142.49	33.7867	18.9867	43.9042	0.966342	0.188083	4.62389	10.8057	5.86283	16.5976	18.8083	辽宁省	鞍山市	210000	东部	东南侧
鞍山市	210300	2010	辽宁省	210000	19952	380.23	38.59	16	54.32	581.95	5.39	6215.07	94.74	74.13	351.91	58426	113389	113099	70.59	100	19615	5548	77532	30205	19.1	41	102.96	6132	102712		123134	799029	65.5	-1409.21	29.4732	15.8876	45.8697	0.96919	0.190404	4.63434	10.9755	5.86338	17.661	19.0404	辽宁省	鞍山市	210000	东部	东南侧
鞍山市	210300	2011	辽宁省	210000	20097	379.85	38.02	11	53.4	614.77	4.96	6696	96.03	79.4	351.7	68224	90470	131320	71.22	100	20051	7529	118539	71361	24.58	43.99	106.58		121609	324	121353	1000000	63	-1325.72	28.5935	15.5815	48.0665	0.972003	0.208966	4.6689	11.1306	5.86278	19.0389	20.8966	辽宁省	鞍山市	210000	东部	东南侧
鞍山市	210300	2012	辽宁省	210000	20467	378.56	37.78	9	53.23	647.59	4.53	7075	97.32	84.67	351	69211	67551	149541	80	100	24548	6516	122876	85418	24.78	46.98	107.29		140506		119572	1200000	60.5	-1240.16	27.1672	15.5356	51.5499	0.974784	0.226382	4.67554	11.1449	5.86079	20.1567	22.6382	辽宁省	鞍山市	210000	东部	东南侧
鞍山市	210300	2013	辽宁省	210000	22128	377.9	38.7	7.98	53.06	680.41	4.1	8422	98.61	89.94	350.1	74950	44632	167762	87	100	25441	6322	124889	98218	24.19	49.97	204.9		146957		117791	1500000	58	-1122.3	23.7034	15.4584	54.3216	0.977563	0.194096	5.32252	11.2246	5.85822	24.056	19.4096	辽宁省	鞍山市	210000	东部	东南侧
鞍山市	210300	2014	辽宁省	210000	27813	376.23	38.82	6	50.56	713.23	3.67	8705	99.9	95.21	349	66860	21713	185983	87.08	100	44872	6338	145786	137301	23.94	52.96	103.96		130476		116010	1700000	55.5	-1718.58	15.2535	15.4728	55.4585	0.980346	0.209756	4.64401	11.1104	5.85507	24.9427	20.9756	辽宁省	鞍山市	210000	东部	东南侧
鞍山市	210300	2015	辽宁省	210000	30831	373.85	40.02	3.2	47.19	746.05	3.24	8988	101.19	100.48	347.12	64710	1206	204204	86.49	100	23040	5604	151313	91225	23.45	55.95	102.22		113995		114229	1900000	53	-1285.85	17.1672	15.5018	58.5878	0.983108	0.18973	4.62713	11.0777	5.84967	25.8931	18.973	辽宁省	鞍山市	210000	东部	东南侧
鞍山市	210300	2016	辽宁省	210000	30457	371.47	39.44	10.3	35.84	778.87	2.81	9271	102.48	105.75	346	40532	24125	222425	87.61	91.48	11573	3098	140581	78425	34.83	58.94	100.48		97513.6		58168	2000000	50.5	-1101.35	17.1372	16.0347	60.1358	0.985932	0.178194	4.60996	10.6098	5.84644	26.7948	17.8194	辽宁省	鞍山市	210000	东部	东南侧
鞍山市	210300	2017	辽宁省	210000	31223	369.09	40	2.575	38.56	811.69	2.38	9554	103.77	111.02	345	43395.7	47044	240646	88.73	82.96	15463	2609	36176	68357	46.21	61.93	98.74		81032.5		49342	1600000	48	-1081.88	16.129	19.3623	55.2928	0.988777	0.17877	4.59249	10.6781	5.84354	27.6928	17.877	辽宁省	鞍山市	210000	东部	东南侧
鞍山市	210300	2018	辽宁省	210000	36632	366.71	39.83	5.15	41.28	844.51	1.95	9837	105.06	116.29	343	46259.3	69963	258867	93.11	99.98	9300	2181	33177	58041.5	41.105	64.92	97		64551.4		47575	1200000	45.5	-915.87	17.297	19.4869	54.6502	0.991615	0.164329	4.57471	10.742	5.83773	28.6793	16.4329	辽宁省	鞍山市	210000	东部	东南侧
鞍山市	210300	2019	辽宁省	210000	38416	364.33	42.14	6.14	42.74	877.33	1.52	10120	106.35	121.56	341	49123	92882	277088	95.09	92.61	12357	1753	30178	47726	36	67.91	95.26		48070.3		45808	817458	43	-1089.9	14.0214	20.7654	55.5337	0.991728	0.163547	4.55661	10.8021	5.83188	29.6774	16.3547	辽宁省	鞍山市	210000	东部	东南侧
鞍山市	210300	2020	辽宁省	210000	40200	361.95	41.865	0.35	40.6	910.15	1.09	10403	107.64	126.83	339	52020	115801	295309	96.48	100	11788	1325	23488	37410.5	30.895	70.9	93.52		31589.1		43488	419768	44	-807.337	13.0535	20.8437	55.2212	0.991842	0.18345	4.53818	10.8594	5.826	30.6873	18.345	辽宁省	鞍山市	210000	东部	东南侧
抚顺市	210400	2007	辽宁省	210000	41403	198.47	40.09	16.1	55.95	171.49	12.98	2946.5	108.9	28.56	223.78	24451	30867	135424	48.78	50	6065	6232	90494	28925	65.26	30.13	120.49		183954		107476	3900000	77	-567.496	93.2417	17.8926	46.1123	0.85151	0.007428	4.79157	10.1044	5.41066	13.167	0.74284	辽宁省	抚顺市	210000	东部	东南侧
抚顺市	210400	2008	辽宁省	210000	37908	198	39.44	16	56.76	171.36	14.76	3345.9	113.2	29.25	223.34	29645	42185	161227	56.88	100	7989	5647	74152	35833	56.38	31.16	144.49		174111		99877	3700000	74	-535.363	74.9463	18.2412	41.6764	0.864182	0.045673	4.97321	10.2971	5.4087	14.9812	4.56728	辽宁省	抚顺市	210000	东部	东南侧
抚顺市	210400	2009	辽宁省	210000	41339	197.49	39.75	14.1	56.13	171.23	16.54	2883.41	117.5	29.94	222.9	31343	53503	187030	57.36	100	7599	3806	73639	27895	60.44	32.13	168.49		164268		92278	3500000	71	-848.855	27.3833	20.5339	38.2145	0.876903	0.121795	5.12688	10.3527	5.40672	12.9359	12.1795	辽宁省	抚顺市	210000	东部	东南侧
抚顺市	210400	2010	辽宁省	210000	39737	195.98	39.6	17.02	58.7	171.1	18.32	3337.51	121.8	30.63	221.76	41810	64821	212833	76.38	100	11547	3031	50553	17937	43.87	45	192.49	85193	154425		84679	3200000	68	-676.188	33.9602	20.4185	37.1979	0.889327	0.128638	5.26004	10.6409	5.4016	15.0501	12.8638	辽宁省	抚顺市	210000	东部	东南侧
抚顺市	210400	2011	辽宁省	210000	36788	195.27	39.3	13.7	60.49	170.97	20.1	3383	126.1	31.32	220.5	52245	76139	238636	67.79	100	15848	3223	59214	38690	40.62	57.87	197.58		144582	331	77080	3000000	65	-641.211	31.9103	22.3129	41.1383	0.901826	0.153189	5.28614	10.8637	5.3959	15.3424	15.3189	辽宁省	抚顺市	210000	东部	东南侧
抚顺市	210400	2012	辽宁省	210000	36113	194.52	41.92	10.7	59.59	170.84	21.88	3473	130.4	32.01	219.7	58512	87457	264439	70.19	100	25483	2835	55891	49096	23.36	70.74	202.21		134739		69481	2800000	62	-597.19	30.1786	23.4137	45.0387	0.914647	0.157265	5.30931	10.977	5.39226	15.8079	15.7265	辽宁省	抚顺市	210000	东部	东南侧
抚顺市	210400	2013	辽宁省	210000	24620	193.36	41.69	8.42	59.29	170.71	23.66	3067	134.7	32.7	218.6	61488	98775	290242	75	100	26890	2089	51430	48169	40.41	83.61	217.42		128207		61882	2500000	59	-522.347	26.8881	23.8198	47.7264	0.927463	0.15049	5.38183	11.0266	5.38724	14.0302	15.049	辽宁省	抚顺市	210000	东部	东南侧
抚顺市	210400	2014	辽宁省	210000	21209	192.84	41.7	5.8	54.29	170.58	25.44	3108	139	33.39	217.7	61183	110093	316045	85	100	26845	2190	149600	77166	49.25	96.48	204.23		112890		54283	2300000	56	-599.509	22.169	23.0776	49.8668	0.940463	0.162897	5.31925	11.0216	5.38312	14.2765	16.2897	辽宁省	抚顺市	210000	东部	东南侧
抚顺市	210400	2015	辽宁省	210000	27997	191.63	44.89	2	48.87	170.45	27.22	3149	143.3	34.08	216.57	58597	121411	341848	85	100	15075	1792	132665	71426	60.14	109.35	213.36		97573.3		46684	2100000	53	-600.042	19.742	24.574	56.8638	0.953522	0.166531	5.36298	10.9784	5.37791	14.5403	16.6531	辽宁省	抚顺市	210000	东部	东南侧
抚顺市	210400	2016	辽宁省	210000	27584	190.42	41.19	7.1	50.38	170.32	29	3190	147.6	34.77	215	41741	132729	367651	75	100	4272	2167	109324	37455	42.56	122.22	222.49		82256.4		24680	2500000	50	-539.849	18.7119	25.8651	61.3349	0.966649	0.165913	5.40488	10.6392	5.37064	14.8372	16.5913	辽宁省	抚顺市	210000	东部	东南侧
抚顺市	210400	2017	辽宁省	210000	21283	189.21	42.4667	1.25	52.6	170.19	30.78	3231	151.9	35.46	213	46346	144047	393454	78.6925	100	2514	1842	22607	37374	26.37	135.09	231.62		66939.5		15339	2000000	47	-581.061	16.3093	26.554	53.7371	0.97993	0.170252	5.4451	10.7439	5.36129	15.169	17.0252	辽宁省	抚顺市	210000	东部	东南侧
抚顺市	210400	2018	辽宁省	210000	21883	188	43.7433	4.6	54.82	170.06	32.56	3272	156.2	36.15	210	50951	155365	419257	82.385	100	3868	1933	6874	13551	14.28	147.96	240.75		51622.6		10132	1500000	44	-560.609	15.5671	26.2476	56.6	0.99343	0.177067	5.48376	10.8386	5.34711	15.5809	17.7067	辽宁省	抚顺市	210000	东部	东南侧
抚顺市	210400	2019	辽宁省	210000	25852	186.79	45.02	3.6	49.33	169.93	34.34	3313	160.5	36.84	208	41382	166683	445060	86.0775	100	2917	2400	6360	11927	27	160.83	249.88		36305.8		9957	1000000	45	-522.219	15.3166	25.5481	57.1442	0.992725	0.171187	5.52098	10.6306	5.33754	15.9279	17.1187	辽宁省	抚顺市	210000	东部	东南侧
抚顺市	210400	2020	辽宁省	210000	29821	185.58	44.51	3	46.98	169.8	36.12	3354	164.8	37.53	206	44137	178001	470863	89.77	100	4774	2867	6959	10303	39.72	173.7	259.01		20988.9		13173	508309	43	-417.339	13.3333	25.3786	49.6019	0.992006	0.174187	5.55687	10.6951	5.32788	16.2815	17.4187	辽宁省	抚顺市	210000	东部	东南侧
本溪市	210500	2007	辽宁省	210000	33903	185.44	42.86	14.5	61.85	159.46	12.26	4562.2	102.16	33.12	155.857	31066	101364	16031	82.73	80	6128	8742	12355	45932	37.65	46.27	92.42		50102		155882	2100000	111	-547.624	66.8916	24.2593	57.174	0.890069	0.006845	4.52634	10.3439	5.04894	29.2716	0.684537	辽宁省	本溪市	210000	东部	东南侧
本溪市	210500	2008	辽宁省	210000	30732	185.07	44.04	15	63.41	157.91	13.49	5020.9	103.88	36.93	155.709	39199	109567	30731	83.55	80	8070	7752	103330	34562	38.39	46.77	94.97		56529		142966	2100000	104	-510.643	54.2539	23.7559	56.8048	0.899279	0.060831	4.55356	10.5764	5.04799	32.2455	6.08306	辽宁省	本溪市	210000	东部	东南侧
本溪市	210500	2010	辽宁省	210000	28989	183.81	46.74	16	62.3	154.81	15.95	4736.5	107.32	44.55	155.03	50612	125973	60131	84.53	84.97	11413	2591	87528	26543	37.85	51	100.07	7486	69383		117134	2300000	90	-448.371	31.965	19.3188	57.4663	0.917549	0.170844	4.60587	10.8319	5.04362	30.5522	17.0844	辽宁省	本溪市	210000	东部	东南侧
本溪市	210500	2011	辽宁省	210000	27265	183.5	47.43	13.6	62.9	153.26	17.18	4530	109.04	48.36	154.5	60552	134176	74831	88.22	84.97	21555	5103	74706	73170	15.57	52.05	113.94		75810	349	104218	2400000	83	-479.527	27.4423	19.068	58.2848	0.926654	0.180495	4.73567	11.0113	5.04019	29.3204	18.0495	辽宁省	本溪市	210000	东部	东南侧
本溪市	210500	2012	辽宁省	210000	27159	182.13	48.01	10	60.65	151.71	18.41	4802	110.76	52.17	153.8	64459	142379	89531	81.02	100	23826	4461	75796	60809	15.09	53.1	101.85		82237		91302	2400000	76	-540.828	22.7179	18.7971	62.5943	0.935751	0.192366	4.6235	11.0738	5.03565	31.2224	19.2366	辽宁省	本溪市	210000	东部	东南侧
本溪市	210500	2013	辽宁省	210000	29647	181.07	49.74	7.31	59.67	150.16	19.64	4416	112.48	55.98	152.8	78530	150582	104231	92.24	99.95	28830	2953	70002	61697	16.24	54.15	273.11		79817		78386	2500000	69	-408.635	22.274	19.4306	67.7814	0.944823	0.170961	5.60988	11.2712	5.02913	28.9005	17.0961	辽宁省	本溪市	210000	东部	东南侧
本溪市	210500	2014	辽宁省	210000	27526	180.75	50.46	6.29	54.8	148.61	20.87	4201	114.2	59.79	152.2	67879	158785	118931	91.59	99.95	30196	2656	80375	152206	14.4	55.2	140.79		71232.8		65470	2600000	62	-396.583	20.457	17.3456	70	0.954135	0.196949	4.94727	11.1255	5.0252	27.6018	19.6949	辽宁省	本溪市	210000	东部	东南侧
本溪市	210500	2015	辽宁省	210000	27288	179.53	48.39	3.6	51.43	147.06	22.1	3986	115.92	63.6	151.62	67656	166988	133631	95.12	100	12273	5363	70583	166611	16.1	56.25	118.87		62648.5		52554	2700000	55	-387.203	18.7185	17.4119	70.2678	0.963525	0.169276	4.77803	11.1222	5.02138	26.2894	16.9276	辽宁省	本溪市	210000	东部	东南侧
本溪市	210500	2016	辽宁省	210000	21830	178.31	48.39	8.8	43.46	145.51	23.33	3771	117.64	67.41	151	44745	175191	148331	95.12	100	5920	2053	62696	97303	45.01	57.3	96.95		54064.3		32824	2400000	48	-383.166	16.6667	18.2185	75.596	0.972981	0.16371	4.57419	10.7087	5.01728	24.9735	16.371	辽宁省	本溪市	210000	东部	东南侧
本溪市	210500	2017	辽宁省	210000	23152	177.09	49.63	3.8	44.46	143.96	24.56	3556	119.36	71.22	149	46832.5	183394	163031	95.44	100	4933	2887	17068	76967	41.57	58.35	75.03		45480		29414	2000000	41	-311.748	17.3055	26.6175	72.3826	0.982352	0.200613	4.31789	10.7543	5.00395	23.8658	20.0613	辽宁省	本溪市	210000	东部	东南侧
本溪市	210500	2018	辽宁省	210000	20753	175.87	49.76	1.2	45.46	142.41	25.79	3341	121.08	75.03	147	48920	191597	177731	96.59	100	2700	2893	16525	62437	46.2	59.4	53.11		36895.8		30380	1500000	34	-266.08	17.7108	26.517	72.898	0.991979	0.199651	3.97236	10.7979	4.99043	22.7279	19.9651	辽宁省	本溪市	210000	东部	东南侧
本溪市	210500	2019	辽宁省	210000	21172	174.65	49.9	3.5	47.77	140.86	27.02	3126	122.8	78.84	145	46673	199800	192431	99.98	100	2242	2369	14086	61318	44	60.45	31.19		28311.5		31502	983105	37	-214.738	18.5897	28.1862	75.2138	0.991326	0.203046	3.4401	10.7509	4.97673	21.5586	20.3046	辽宁省	本溪市	210000	东部	东南侧
本溪市	210500	2020	辽宁省	210000	21591	173.43	51.675	2.5	47.28	139.31	28.25	2911	124.52	82.65	143	60210	208003	207131	96.81	100	1447	1845	11922	60199	41.8	61.5	9.27		19727.3		26630	497372	35	-242.354	13.3271	26.7482	72.4685	0.990655	0.218986	2.22678	11.0056	4.96284	20.3566	21.8986	辽宁省	本溪市	210000	东部	东南侧
丹东市	210600	2007	辽宁省	210000	24275	161.54	37.62	16.2	45.11	384.41	9.59	3644.2	97.83	60.59	242.25	19119	1726	11620	2.28	30	6156	3815	39629	7946	57.28	25.03	140.86		50693		15305	2000000	95	-462.993	115.909	17.548	44.6687	0.904914	0.00814	4.94777	9.85844	5.48997	15.0431	0.813959	辽宁省	丹东市	210000	东部	东南侧
丹东市	210600	2008	辽宁省	210000	23561	161.48	37.91	16.1	47.09	398.65	10.39	4056.1	98.44	67.17	242.46	23223	1252	18140	4.56	30	6786	4239	43546	22318	49.11	25.08	127.32		29250		17482	1900000	89	-631.391	72.1607	18.4402	42.6503	0.9129	0.050745	4.8467	10.0529	5.49084	16.7289	5.07451	辽宁省	丹东市	210000	东部	东南侧
丹东市	210600	2009	辽宁省	210000	24000	159.4	39.79	16.5	48.2	412.89	11.19	4976.44	99.05	73.75	242.67	25034	778	24660	6.84	34	7147	5196	32900	15900	60	26.72	113.78		7807		19659	1800000	83	-583.552	39.5228	18.6344	47.1092	0.920873	0.158942	4.73427	10.128	5.4917	20.507	15.8942	辽宁省	丹东市	210000	东部	东南侧
丹东市	210600	2010	辽宁省	210000	22000	157.85	38.08	15.8	51.2	427.13	11.99	5358.2	99.66	80.33	242	29893	304	31180	9.12	100	8668	4070	27955	1378	98	25	100.24	3719	13636		21836	1700000	77	-609.067	40	18.843	48.719	0.928573	0.171133	4.60757	10.3054	5.48894	22.1413	17.1133	辽宁省	丹东市	210000	东部	东南侧
丹东市	210600	2011	辽宁省	210000	22552	157.67	38.08	13.6	51.49	441.37	12.79	5563	100.27	86.91	241.2	36841	170	37700	85.26	100	12109	5517	35078	28736	27.41	23.28	123.62		35079	352	24013	1600000	71	-728.61	31.7368	14.2372	52.6617	0.936281	0.176573	4.81721	10.5144	5.48563	23.0639	17.6572	辽宁省	丹东市	210000	东部	东南侧
丹东市	210600	2012	辽宁省	210000	22848	157.28	26.34	10.51	50.08	455.61	13.59	5992	100.88	93.49	240.8	42171	644	44220	80	100	14020	5518	33594	30699	26.98	21.56	118.31		56522		26190	1500000	65	-702.042	29.3659	15.4693	56.466	0.944134	0.196953	4.77331	10.6495	5.48397	24.8837	19.6953	辽宁省	丹东市	210000	东部	东南侧
丹东市	210600	2013	辽宁省	210000	15278	156.74	39.08	9.05	49.43	469.85	14.39	5648	101.49	100.07	240.1	46137	1118	50740	62.99	100	21594	5521	34200	39000	96.2	19.84	260.38		78049		28367	1400000	59	-680.164	24.3262	23.0862	59.1337	0.951953	0.187099	5.56214	10.7394	5.48106	23.5235	18.7099	辽宁省	丹东市	210000	东部	东南侧
丹东市	210600	2014	辽宁省	210000	15581	156.62	39.08	5.6	44.92	484.09	15.19	5836	102.1	106.65	239.6	42291	1592	57260	65.65	100	16876	4327	79571	45563	89.81	18.12	123.59		68558.5		30544	1300000	53	-772.482	20.2365	20.9349	60.2796	0.959851	0.200962	4.81697	10.6523	5.47897	24.3573	20.0963	辽宁省	丹东市	210000	东部	东南侧
丹东市	210600	2015	辽宁省	210000	21364	155.66	38.15	3	40.91	498.33	15.99	6024	102.71	113.23	238.81	40850	2066	63780	57.62	100	14620	3625	82249	28820	90.21	16.4	119.62		59068		32721	1100000	47	-740.378	18.57	21.1968	62.3006	0.967743	0.182915	4.78432	10.6177	5.47567	25.2251	18.2915	辽宁省	丹东市	210000	东部	东南侧
丹东市	210600	2016	辽宁省	210000	21240	154.7	37.22	2.1	30.77	512.57	16.79	6212	103.32	119.81	238	31223	2540	70300	46.07	100	11081	1650	59946	8803	92.1	14.68	115.65		49577.5		9772	677689	41	-702.591	17	22.7437	60.0546	0.975685	0.170839	4.75057	10.3489	5.47227	26.1008	17.0839	辽宁省	丹东市	210000	东部	东南侧
丹东市	210600	2017	辽宁省	210000	19820	153.74	36.29	0.83	30.665	526.81	17.59	6400	103.93	126.39	237	32708	3014	76820	44.74	100	9276	1126	7511	7511	83.61	12.96	111.68		40087		5869	542706	35	-725.41	15.3398	23.8776	48.4641	0.983668	0.161764	4.71564	10.3954	5.46806	27.0042	16.1764	辽宁省	丹东市	210000	东部	东南侧
丹东市	210600	2018	辽宁省	210000	23251	152.78	37.51	0.44	30.56	541.05	18.39	6588	104.54	132.97	235	34193	3488	83340	64.77	100	9632	713	6649	5914	93.36	11.24	107.71		30596.5		4269	407723	29	-657.438	15.4504	25.1404	48.3234	0.991684	0.161693	4.67944	10.4398	5.45959	28.034	16.1693	辽宁省	丹东市	210000	东部	东南侧
丹东市	210600	2019	辽宁省	210000	22376	151.82	38.73	2	25	555.29	19.19	6776	105.15	139.55	234	32256	3962	89860	71.34	100	3874	750	7238	6262	7	9.52	103.74		21106		5370	272740	32	-744.814	13.1683	26.5769	49.3291	0.992004	0.160145	4.64189	10.3815	5.45532	28.9573	16.0145	辽宁省	丹东市	210000	东部	东南侧
丹东市	210600	2020	辽宁省	210000	21501	150.86	39.57	0.35	24.26	569.53	19.99	6964	105.76	146.13	233	35389	4436	96380	86.87	84.81	3478	787	4971	6610	79.36	7.8	99.77		11615.5		3874	137757	29	-558.195	12.1165	26.824	57.9957	0.992327	0.194035	4.60287	10.4742	5.45104	29.8884	19.4035	辽宁省	丹东市	210000	东部	东南侧
锦州市	210700	2007	辽宁省	210000	34750	306.01	37.85	15.16	43.37	938.58	24.33	3433	89.85	96.96	309.348	17817	13793	14016	43.13	89	5512	5269	65296	49510	46.3	30.45	249.22		127873		11214	790942	68	-756.766	103.808	17.2621	34.9251	0.812185	0.00797	5.51834	9.78791	5.73447	11.0976	0.796962	辽宁省	锦州市	210000	东部	东南侧
锦州市	210700	2008	辽宁省	210000	16908	306.78	37.9	15	43.88	1053.66	37.44	4048	95.8	110.93	309.769	22287	15735	14897	51.5	89	8825	4056	70990	48173	46.3	26.63	253.38		121247		15117	797613	66	-776.101	78.6215	16.8642	33.9059	0.828967	0.038478	5.53489	10.0118	5.73583	13.0678	3.84782	辽宁省	锦州市	210000	东部	东南侧
锦州市	210700	2009	辽宁省	210000	16658	313.61	38.58	16	46.13	1168.74	50.55	4285.7	101.75	124.9	310.19	23447	17677	15778	50.65	85.36	10545	3745	76543	47977	48.66	27.81	257.54		114621		19020	804284	64	-804.867	39.565	17.1153	33.8502	0.845703	0.095089	5.55118	10.0625	5.73719	13.8164	9.50892	辽宁省	锦州市	210000	东部	东南侧
锦州市	210700	2010	辽宁省	210000	17111	311.75	39.27	16.2	47.62	1283.82	63.66	4604.78	107.7	138.87	309.27	29264	19619	16659	45.47	86.69	12317	3859	61739	41158	62.52	28	261.7	14590	107995		22923	810955	62	-846.63	39.5992	16.9528	37.2846	0.861797	0.109527	5.5672	10.2841	5.73421	14.8892	10.9527	辽宁省	锦州市	210000	东部	东南侧
锦州市	210700	2011	辽宁省	210000	12810	311.7	39.28	13.2	49.6	1398.9	76.77	5012	113.65	152.84	308.3	35784	21561	17540	66.53	87.29	13347	5497	50343	44229	65.98	28.19	261.71		101369	348	26826	817626	60	-903.164	34.2937	30.253	42.251	0.877967	0.165928	5.56724	10.4853	5.73107	16.2569	16.5928	辽宁省	锦州市	210000	东部	东南侧
锦州市	210700	2012	辽宁省	210000	11035	311.24	39.01	10.36	49.59	1513.98	89.88	5226	119.6	166.81	308.1	40002	23503	18421	69.2	87.4	24489	6534	47340	34138	72.58	28.38	271.75		94743		30729	824297	58	-1028.38	27.8571	16.592	38.5816	0.894503	0.121252	5.60488	10.5967	5.73042	16.962	12.1252	辽宁省	锦州市	210000	东部	东南侧
锦州市	210700	2013	辽宁省	210000	14420	304.47	41.77	8.23	48.83	1629.06	102.99	6818	125.55	180.78	306.9	43952	25445	19302	74.96	87.42	25658	4940	36584	20004	93.32	28.57	233.2		82089		34632	830968	56	-847.75	26.1414	16.5591	37.3933	0.910772	0.104871	5.4519	10.6909	5.72652	22.2157	10.4871	辽宁省	锦州市	210000	东部	东南侧
锦州市	210700	2014	辽宁省	210000	22249	303.84	57.34	5.96	46.4	1744.14	116.1	7002	131.5	194.75	305.6	44264	27387	20183	61.82	87.44	25753	3353	83682	47706	93.13	28.76	282.35		72571		38535	837639	54	-965.663	21.6431	29.8069	42.5033	0.927144	0.157597	5.64315	10.6979	5.72228	22.9123	15.7598	辽宁省	锦州市	210000	东部	东南侧
锦州市	210700	2015	辽宁省	210000	27962	301.58	36.89	1.14	42.85	1859.22	129.21	7186	137.45	208.72	303.92	43207	29329	21064	91	81.3	8827	3851	84441	40391	89.72	28.95	281.63		63053		42438	844310	52	-1069.01	17.5778	30.7416	48.2627	0.943585	0.163926	5.64059	10.6738	5.71676	23.6444	16.3926	辽宁省	锦州市	210000	东部	东南侧
锦州市	210700	2016	辽宁省	210000	25719	299.32	33.29	6.55	34.2	1974.3	142.32	7370	143.4	222.69	302	33692	31271	21945	89.8	100	9223	2100	65581	17260	88.97	29.14	280.91		53535		15442	673084	50	-1037.88	15.7456	31.9901	51.5993	0.960178	0.162592	5.63803	10.425	5.71043	24.404	16.2592	辽宁省	锦州市	210000	东部	东南侧
锦州市	210700	2017	辽宁省	210000	25619	297.06	38.13	0.2	34.58	2089.38	155.43	7554	149.35	236.66	299	36451.5	33213	22826	96.09	80.1	23899	1997	12947	15899	86.9	29.33	280.19		44017		9391	539732	48	-966.795	15.3649	20.4381	50.6589	0.9769	0.149057	5.63547	10.5037	5.70044	25.2642	14.9057	辽宁省	锦州市	210000	东部	东南侧
锦州市	210700	2018	辽宁省	210000	27015	294.8	38.55	6.15	34.96	2204.46	168.54	7738	155.3	250.63	296	39211	35155	23707	96.9	94.46	14216	2233	9834	22724	83.69	29.52	279.47		34499		9703	406379	46	-869.828	15.5954	21.4493	52.7804	0.99396	0.164008	5.63289	10.5767	5.69036	26.1419	16.4008	辽宁省	锦州市	210000	东部	东南侧
锦州市	210700	2019	辽宁省	210000	28354	292.54	38.87	2.49	26.02	2319.54	181.65	7922	161.25	264.6	294	35431	37097	24588	97.07	100	49387	1860	7488	9812	82	29.71	278.75		24981		9040	273027	47	-846.223	14.9087	21.3061	52.8197	0.993593	0.162378	5.63031	10.4753	5.68358	26.9456	16.2378	辽宁省	锦州市	210000	东部	东南侧
锦州市	210700	2020	辽宁省	210000	29693	290.28	39.26	0.05	25.09	2434.62	194.76	8106	167.2	278.57	292	39332	39039	25469	97.18	100	9482	1487	8536	3100	80.31	29.9	278.03		15463		8213	139674	47	-648.023	13.4686	20.9315	54.6233	0.993221	0.181238	5.62773	10.5798	5.67675	27.7603	18.1238	辽宁省	锦州市	210000	东部	东南侧
营口市	210800	2007	辽宁省	210000	18415	430.38	36.68	21.3	55.89	317.9	5.38	3768.2	227.42	245.71	232.512	24597	34082	10038	50.59	16.6667	2908	4994	74330	44721	99.38	35.65	23.93		19313		126372	1800000	73	-757.438	78.287	21.0354	34.8153	0.943232	0.007035	3.17513	10.1104	5.44894	16.2064	0.703548	辽宁省	营口市	210000	东部	东南侧
营口市	210800	2008	辽宁省	210000	17162	432.8	39.19	20.3	57.47	342.28	4.86	4083.7	272.56	251.92	233.466	30177	30547	11718	51	33.3333	7000	4914	81705	59761	100	38.75	39.55		2943		116332	1900000	70	-746.725	61.2772	20.4569	36.0866	0.948021	0.050845	3.67757	10.3148	5.45304	17.4916	5.08445	辽宁省	营口市	210000	东部	东南侧
营口市	210800	2009	辽宁省	210000	21639	435.1	38.8	20.3	55.91	366.66	4.34	4897.84	317.7	258.13	234.42	34104	27012	13398	59	50	15069	3326	92007	51074	100	38.37	55.17		25199		106292	2000000	67	-751.805	31.6356	20.7278	37.1214	0.952771	0.16803	4.01042	10.4372	5.45711	20.8934	16.803	辽宁省	营口市	210000	东部	东南侧
营口市	210800	2010	辽宁省	210000	21116	449.31	41.59	17.8	55.33	391.04	3.82	5057.52	362.84	264.34	235.29	41452	23477	15078	80	66.6667	20125	3197	77072	45221	99.4	42	70.79	25633	47455		96252	2100000	64	-773.319	32.4538	25.7299	38.6714	0.957468	0.188513	4.25972	10.6323	5.46082	21.4948	18.8513	辽宁省	营口市	210000	东部	东南侧
营口市	210800	2011	辽宁省	210000	16758	449.16	41.36	13.9	55.02	415.42	3.3	4766	407.98	270.55	235.5	50220	19942	16758	64.04	83.3333	29962	3796	58024	48224	88.49	45.63	70.58		69711	358	86212	2200000	61	-1251.08	20.18	19.2569	43.3758	0.962024	0.19243	4.25675	10.8242	5.46171	20.2378	19.243	辽宁省	营口市	210000	东部	东南侧
营口市	210800	2012	辽宁省	210000	12419	448.45	39.38	10.85	53.5	439.8	2.78	4827	453.12	276.76	235.3	56583	16407	18438	67.74	100	35089	2937	50723	32350	84.33	49.26	90.89		91967		76172	2300000	58	-1398.58	16.5239	20.323	57.2333	0.966514	0.22441	4.50965	10.9435	5.46086	20.5142	22.441	辽宁省	营口市	210000	东部	东南侧
营口市	210800	2013	辽宁省	210000	12101	443.55	39.38	9.55	52.72	464.18	2.26	4405	498.26	282.97	233.8	64941	12872	20118	79	88.89	37897	2790	52069	33569	86.01	52.89	239.83		97536		66132	2500000	55	-1209.51	14.9202	21.6082	45.8255	0.97085	0.183465	5.47993	11.0812	5.45447	18.8409	18.3465	辽宁省	营口市	210000	东部	东南侧
营口市	210800	2014	辽宁省	210000	15538	445.04	39.41	6.5	50.25	488.56	1.74	4506	543.4	289.18	232.9	63234	9337	21798	98.2	77.78	10696	2795	109198	96396	86.37	56.52	95.16		87311.5		56092	2600000	52	-1154.55	14.3147	22.0266	46.4277	0.975306	0.190922	4.55556	11.0546	5.45061	19.3474	19.0922	辽宁省	营口市	210000	东部	东南侧
营口市	210800	2015	辽宁省	210000	16734	444.49	39.87	4.5	48.05	512.94	1.22	4607	588.54	295.39	232.95	61925	5802	23478	98.2	77.78	8490	3041	104187	89121	90.49	60.15	91.58		77087		46052	2700000	49	-739.475	18.1284	22.4769	49.7145	0.979878	0.186796	4.51721	11.0337	5.45082	19.7768	18.6796	辽宁省	营口市	210000	东部	东南侧
营口市	210800	2016	辽宁省	210000	18117	443.94	23.24	7.5	40.77	537.32	0.7	4708	633.68	301.6	233	47358	2267	25158	85.77	71.39	3707	1891	91003	95883	93.7	63.78	88		66862.5		35251	3400000	46	-688.581	16.9086	24.9957	58.5494	0.984449	0.191914	4.47734	10.7655	5.45104	20.206	19.1914	辽宁省	营口市	210000	东部	东南侧
营口市	210800	2017	辽宁省	210000	18896	443.39	36.59	0.8	42.575	561.7	0.18	4809	678.82	307.81	232	51326.5	1268	26838	88.8833	80.9267	4868	2048	28452	76170	95	67.41	84.42		56638		28733	2700000	43	-676.437	15.8362	25.6552	54.1078	0.988969	0.184692	4.4358	10.846	5.44674	20.7285	18.4692	辽宁省	营口市	210000	东部	东南侧
营口市	210800	2018	辽宁省	210000	19796	442.84	37.57	5.9	44.38	586.08	0.34	4910	723.96	314.02	232	55295	4803	28518	91.9967	90.4633	4201	2004	32995	76023	96.3	71.04	80.84		46413.5		36315	2100000	40	-685.82	14.7677	28.0603	62.4612	0.993555	0.191132	4.39247	10.9204	5.44674	21.1638	19.1132	辽宁省	营口市	210000	东部	东南侧
营口市	210800	2019	辽宁省	210000	24799	442.29	35.71	7	45.27	610.46	0.86	5011	769.1	320.23	231	54545	8338	30198	95.11	100	10941	1763	23988	64131	97.6	74.67	77.26		36189		32175	1400000	39	-578.777	15.7464	28.2554	61.6364	0.993264	0.188116	4.34718	10.9068	5.44242	21.6926	18.8116	辽宁省	营口市	210000	东部	东南侧
营口市	210800	2020	辽宁省	210000	29802	441.74	38.385	1.6	44.08	634.84	1.38	5112	814.24	326.44	230	56777	11873	31878	96.54	100	7691	1522	15239	52239	98.9	78.3	73.68		25964.5		30911	695452	38	-488.293	13.2412	27.3217	63.4	0.992971	0.210291	4.29973	10.9469	5.43808	22.2261	21.0291	辽宁省	营口市	210000	东部	东南侧
阜新市	210900	2007	辽宁省	210000	20831	186.45	34.43	16.2	38.87	324.76	66.79	1273	82.86	17.3	192.36	10025	7435	6381	19.6	65.91	1432	1067	74367	45127	90.34	25.51	135.05		158263		219758	6000000	81	-325.302	115.186	18.0131	31.8361	0.872322	0.007478	4.90564	9.21284	5.25937	6.6178	0.747813	辽宁省	阜新市	210000	东部	东南侧
阜新市	210900	2008	辽宁省	210000	20733	185.86	35.9	13.3	39.98	366.42	75.1	1342.3	84.48	29.79	192.365	12134	1297	5024	39.2	68.95	2600	986	50798	26902	90.39	27.38	161.69		158099		203956	5500000	77	-245.921	104.546	18.5273	35.8953	0.883215	0.043639	5.08568	9.40377	5.2594	6.97788	4.3639	辽宁省	阜新市	210000	东部	东南侧
阜新市	210900	2010	辽宁省	210000	17919	185.78	40.76	17.5	41.82	449.74	91.72	1209.32	87.72	54.77	192.33	20819	10979	2310	80	85	2136	544	52912	28368	96.25	35	214.97	16817	157771		172352	4400000	69	-449.22	39.5741	20.3036	37.3317	0.904976	0.13855	5.3705	9.94362	5.25921	6.28773	13.855	辽宁省	阜新市	210000	东部	东南侧
阜新市	210900	2011	辽宁省	210000	18000	184.68	39.95	13.7	44.45	491.4	100.03	1261	89.34	67.26	192.2	26480	17117	953	81	90.91	8796	3976	102211	18353	96.08	40.28	236.29		157607	347	156550	3900000	65	-695.305	26.2568	19.6566	37.5962	0.91581	0.145646	5.46506	10.1841	5.25854	6.56087	14.5646	辽宁省	阜新市	210000	东部	东南侧
阜新市	210900	2012	辽宁省	210000	20254	185.01	40.26	10.92	45.68	533.06	108.34	1313	90.96	79.75	191.8	31049	23255	404	55.49	90.91	11967	4183	102154	27460	89.45	45.56	224.45		157443		140748	3400000	61	-685.144	23.8854	20.7508	44.2336	0.926556	0.156713	5.41365	10.3433	5.25645	6.84567	15.6713	辽宁省	阜新市	210000	东部	东南侧
阜新市	210900	2013	辽宁省	210000	19579	184.54	41.75	9.85	46.33	574.72	116.65	1727	92.58	92.24	191.3	32205	29393	1761	51.12	99.55	12707	3615	102913	24785	85.63	50.84	279.08		145488		124946	2900000	57	-622.242	20.7709	14.5112	50.6012	0.937314	0.130359	5.6315	10.3799	5.25384	9.02771	13.0359	辽宁省	阜新市	210000	东部	东南侧
阜新市	210900	2014	辽宁省	210000	16350	184.46	45.68	3.9	44.69	616.38	124.96	1773	94.2	104.73	191.1	33882	35531	3118	87.5	99.55	4332	4217	174800	37983	85.84	56.12	235.6		127829		109144	2400000	53	-596.615	19.5599	14.5683	53.8461	0.948209	0.15143	5.46213	10.4306	5.2528	9.27787	15.143	辽宁省	阜新市	210000	东部	东南侧
阜新市	210900	2015	辽宁省	210000	17103	182.52	43.01	6	38.21	658.04	133.27	1819	95.82	117.22	190.24	29491	41669	4475	90.2	100	3969	2399	149065	30062	89.87	61.4	219.88		110169		93342	1800000	49	-582.585	17.7463	15.3753	57.3486	0.958986	0.141991	5.39308	10.2918	5.24829	9.56161	14.1992	辽宁省	阜新市	210000	东部	东南侧
阜新市	210900	2016	辽宁省	210000	21614	180.58	43.34	12.3	27.17	699.7	141.58	1865	97.44	129.71	189	22956	47807	5832	88.5	100	3076	701	128747	7985	81.6	66.68	204.16		92509.5		41513	1600000	45	-546.261	16.3354	15.873	60.3757	0.9698	0.134551	5.3189	10.0413	5.24175	9.86772	13.4551	辽宁省	阜新市	210000	东部	东南侧
阜新市	210900	2017	辽宁省	210000	19169	178.64	41.14	3	27.375	741.36	149.89	1911	99.06	142.2	188	24148	53945	7189	100	100	2806	658	37437	10455	88.8	71.96	188.44		74850		8843	1200000	41	-534.051	15.3219	24.1862	51.9043	0.980781	0.158924	5.23878	10.092	5.23644	10.1649	15.8924	辽宁省	阜新市	210000	东部	东南侧
阜新市	210900	2018	辽宁省	210000	18887	176.7	41.14	6.3	27.58	783.02	158.2	1957	100.68	154.69	186	25340	60083	8546	99.83	100	2007	614	19740	6605	31.77	77.24	172.72		57190.5		7953	934122	37	-469.184	15.6698	23.9032	55.7581	0.991836	0.164923	5.15167	10.1401	5.22575	10.5215	16.4923	辽宁省	阜新市	210000	东部	东南侧
阜新市	210900	2019	辽宁省	210000	19123	174.76	41.94	7.3	26.53	824.68	166.51	2003	102.3	167.18	184	27945	66221	9903	100	79.24	2695	474	7724	4001	63	82.52	157		39531		7879	623928	37	-468.581	14.6497	24.038	54.3533	0.991949	0.158405	5.05625	10.238	5.21494	10.8859	15.8405	辽宁省	阜新市	210000	东部	东南侧
阜新市	210900	2020	辽宁省	210000	19359	172.82	42.69	2.3	25.74	866.34	174.82	2049	103.92	179.67	182	30541	72359	11260	100	100	4435	334	6881	1397	94.23	87.8	141.28		21871.5		5827	313733	36	-315.616	14.3082	25.1758	57.2088	0.992064	0.19108	4.95074	10.3268	5.20401	11.2582	19.108	辽宁省	阜新市	210000	东部	东南侧
辽阳市	211000	2007	辽宁省	210000	20186	386.63	33.55	16.7	63.79	366.27	22.89	3730	96.62	53.35	182.973	25564	37639	23562	76.9	94.85	4525	3914	42211	19695	17.39	38.9	92.45		96916		59822	1700000	28	-586.308	74.6827	20.0959	47.5427	0.887289	0.006803	4.52667	10.1489	5.20934	20.3856	0.680292	辽宁省	辽阳市	210000	东部	东南侧
辽阳市	211000	2008	辽宁省	210000	16812	386.65	34.14	16	63.49	362.73	17.71	4138.5	98.16	57.95	183.206	30897	57797	13575	79.64	58.06	6848	4862	34352	25456	93.75	39.55	97.78		53426		57795	1800000	29	-545.008	60.8659	19.8083	48.9066	0.897077	0.053346	4.58272	10.3384	5.21061	22.5893	5.33456	辽宁省	辽阳市	210000	东部	东南侧
辽阳市	211000	2009	辽宁省	210000	14718	387.42	34.34	16.2	63.01	359.19	12.53	4463.17	99.7	62.55	183.44	33151	77955	3588	75.23	77.25	12470	3600	31191	23282	95.54	40.19	103.11		9936		55768	1900000	30	-516.45	32.6987	19.0525	52.7911	0.906839	0.153967	4.6358	10.4088	5.21189	24.3304	15.3967	辽宁省	辽阳市	210000	东部	东南侧
辽阳市	211000	2010	辽宁省	210000	11518	387.08	38.87	16	63.25	355.65	7.35	4785.07	101.24	67.15	183.4	39686	98113	6399	78.45	67.16	14625	2942	30513	13599	100	47	108.44	18684	33554		53741	1900000	31	-633.73	29.533	21.3577	53.6314	0.916453	0.17081	4.6862	10.5887	5.21167	26.0909	17.081	辽宁省	辽阳市	210000	东部	东南侧
辽阳市	211000	2011	辽宁省	210000	9885	382.13	39.42	13.5	63.15	352.11	2.17	4872	102.78	71.75	182.9	48594	118271	16386	83.4	100	18499	7477	42657	38600	93	53.81	107.83		77044	353	51714	2000000	32	-588.027	28.2253	21.848	49.3166	0.925884	0.177255	4.68056	10.7913	5.20894	26.6375	17.7255	辽宁省	辽阳市	210000	东部	东南侧
辽阳市	211000	2012	辽宁省	210000	8715	380.74	40.67	10.34	63.18	348.57	3.01	5059	104.32	76.35	181.4	53877	138429	26373	85.5	100	20250	7372	49893	90454	72.59	60.62	105.91		120534		49687	2100000	33	-595.502	25.0207	21.8964	57.2271	0.935011	0.19056	4.66259	10.8945	5.20071	27.8886	19.056	辽宁省	辽阳市	210000	东部	东南侧
辽阳市	211000	2013	辽宁省	210000	11643	380.13	40.97	7.95	62.94	345.03	8.19	4405	105.86	80.95	180.2	59999	158587	36360	100	100	20528	6807	44580	34575	74	67.43	224.97		109044		47660	2200000	34	-520.508	22.2744	22.3307	62.5416	0.944383	0.174837	5.41597	11.0021	5.19407	24.4451	17.4837	辽宁省	辽阳市	210000	东部	东南侧
辽阳市	211000	2014	辽宁省	210000	10517	379.75	42.05	5.9	58.07	341.49	13.37	4545	107.4	85.55	179.9	54800	178745	46347	100	100	21674	6625	95900	46674	16	74.24	96.16		95900.9		45633	2300000	35	-666.824	17.0038	21.6287	66.0311	0.954111	0.200196	4.56601	10.9115	5.1924	25.264	20.0196	辽宁省	辽阳市	210000	东部	东南侧
辽阳市	211000	2015	辽宁省	210000	15928	373.85	42	3.9	55.27	337.95	18.55	4685	108.94	90.15	179.41	55674	198903	56334	100	100	9107	6156	97187	41207	11.47	81.05	148.73		82757.8		43606	2400000	36	-567.842	17.0542	22.2173	69.8568	0.963834	0.182878	5.00213	10.9273	5.18967	26.1134	18.2878	辽宁省	辽阳市	210000	东部	东南侧
辽阳市	211000	2016	辽宁省	210000	15271	367.95	42.54	4.59667	39.96	334.41	23.73	4825	110.48	94.75	179	35476	219061	66321	100	100	6044	4542	72643	14015	6	87.86	201.3		69614.6		12664	2400000	37	-548.427	15.431	23.3911	72.162	0.973621	0.176495	5.3048	10.4766	5.18739	26.9553	17.6495	辽宁省	辽阳市	210000	东部	东南侧
辽阳市	211000	2017	辽宁省	210000	16512	362.05	42.9	5.29333	45.32	330.87	28.91	4965	112.02	99.35	178	41449	239219	76308	99.35	100	4953	2573	13501	14508	17.51	94.67	253.87		56471.5		14250	1900000	38	-564.65	13.9389	25.8034	66.2584	0.983399	0.185159	5.53682	10.6322	5.18178	27.8933	18.5159	辽宁省	辽阳市	210000	东部	东南侧
辽阳市	211000	2018	辽宁省	210000	16293	356.15	42.72	5.99	50.68	327.33	34.09	5105	113.56	103.95	176	47422	259377	86295	99.86	100	5622	2448	8655	12717	26.87	101.48	306.44		43328.4		13151	1400000	39	-554.37	13.1736	27.8864	68.5	0.993249	0.190367	5.72502	10.7668	5.17048	29.0057	19.0367	辽宁省	辽阳市	210000	东部	东南侧
辽阳市	211000	2019	辽宁省	210000	18042	350.25	42.65	2.5	47.35	323.79	39.27	5245	115.1	108.55	175	45498	279535	96282	99.46	100	5804	2323	6235	10926	36.23	108.29	359.01		30185.3		12483	959332	40	-528.554	12.7924	30.1829	69.3029	0.993467	0.191874	5.88335	10.7254	5.16479	29.9714	19.1874	辽宁省	辽阳市	210000	东部	东南侧
辽阳市	211000	2020	辽宁省	210000	19791	344.35	44.015	0.7	44.87	320.25	44.45	5385	116.64	113.15	174	51792	299693	106269	98.26	100	9102	2198	3815	9135	45.59	115.1	411.58		17042.1		11815	483799	41	-450.71	10.6683	30.8506	72.4023	0.993687	0.226127	6.02	10.855	5.15906	30.9483	22.6127	辽宁省	辽阳市	210000	东部	东南侧
盘锦市	211100	2007	辽宁省	210000	13075	315.01	37.55	8.9	71.51	746.03	18.71	1890.7	103.79	10.17	127.82	43131	52759	3786	35.97	91.25	4145	2158	12469	5866	84.2	32.34	61.63		162598		92739	2900000	80	-522.232	56.8089	22.696	46.542	0.909355	0.005979	4.12115	10.672	4.85062	14.7919	0.597903	辽宁省	盘锦市	210000	东部	东南侧
盘锦市	211100	2008	辽宁省	210000	12730	317.37	38.59	11	72.46	795.12	17.96	2120.4	107.72	9.24	128.705	51214	1121	3608	53.58	91.25	4389	2072	18036	6094	85.89	32.98	54.78		151122		87412	2600000	76	-509.284	45.0018	19.5175	44.1708	0.91769	0.050675	4.00332	10.8438	4.85752	16.4749	5.06744	辽宁省	盘锦市	210000	东部	东南侧
盘锦市	211100	2009	辽宁省	210000	14310	319.36	38.95	10	61	844.21	17.21	3068.5	111.65	8.31	129.59	50930	55001	3430	61.36	91.25	7813	1751	17443	5328	94.24	33.69	47.93		139646		82085	2300000	72	-333.941	30.7815	27.1009	49.6026	0.925912	0.177522	3.86974	10.8382	4.86438	23.6785	17.7522	辽宁省	盘锦市	210000	东部	东南侧
盘锦市	211100	2010	辽宁省	210000	142.67	322.4	38.41	16.4	66.55	893.3	16.46	3245.42	115.58	7.38	130.63	66976	108881	3252	62.97	100	9665	2446	17561	5316	94.75	34	41.08	2519	128169		76758	2000000	68	-415.668	28.3978	27.3138	50.2488	0.9341	0.187522	3.71552	11.1121	4.87237	24.8444	18.7522	辽宁省	盘锦市	210000	东部	东南侧
盘锦市	211100	2011	辽宁省	210000	18421	322.35	40.67	13.9	68.06	942.39	15.71	3899	119.51	6.45	131.2	79584	162761	3074	100	78.05	14022	4868	31229	9580.67	93.8833	34.31	37.88		116693	356	71431	1700000	64	-441.449	24.6616	27.157	53.7805	0.941952	0.203712	3.63442	11.2846	4.87672	29.718	20.3712	辽宁省	盘锦市	210000	东部	东南侧
盘锦市	211100	2012	辽宁省	210000	16914	316.78	37.78	10.8	67.76	991.48	14.96	4227	123.44	5.52	130	87153	216641	2896	100	100	18520	7290	44897	13845.3	93.0167	34.62	44.15		105217		66104	1500000	60	-500.839	20.2808	25.5769	52.8	0.949052	0.19301	3.78759	11.3754	4.86754	32.5154	19.301	辽宁省	盘锦市	210000	东部	东南侧
盘锦市	211100	2013	辽宁省	210000	17472	317.22	39.3	8.52	67.45	1040.57	14.21	3388	127.37	4.59	128.9	104733	270521	2718	100	100	21346	9712	58565	18110	92.15	34.93	233.98		93741		60777	1200000	56	-487.335	16.7403	30.2017	60.3879	0.956317	0.19883	5.45524	11.5592	4.85904	26.2839	19.8829	辽宁省	盘锦市	210000	东部	东南侧
盘锦市	211100	2014	辽宁省	210000	13128	317.93	41.51	6.1	56.7	1089.66	13.46	3576	131.3	3.66	129.1	90615	324401	2540	100	100	19896	4418	103347	15830	92.47	35.24	54.95		82264.9		55450	909629	52	-627.614	12.7822	30.7823	54.4617	0.964074	0.20577	4.00642	11.4144	4.86059	27.6995	20.577	辽宁省	盘锦市	210000	东部	东南侧
盘锦市	211100	2015	辽宁省	210000	17126	319.8	40.68	4	53.48	1138.75	12.71	3764	135.23	2.73	129.39	87351	378281	2362	100	100	11933	4038	85389	15334	95.73	35.55	54.76		70788.8		50123	632349	48	-510.644	13.298	29.3299	63.5134	0.971825	0.196877	4.00296	11.3777	4.86283	29.0903	19.6877	辽宁省	盘锦市	210000	东部	东南侧
盘锦市	211100	2016	辽宁省	210000	19243	321.67	41.15	4.2	45.52	1187.84	11.96	3952	139.16	1.8	130	70110	432161	2184	100	100	12559	2821	71327	14437	89.66	35.86	54.57		59312.6		29617	562490	44	-535.929	11.4235	29.7077	70.6462	0.979593	0.19459	3.99948	11.1578	4.86754	30.4	19.459	辽宁省	盘锦市	210000	东部	东南侧
盘锦市	211100	2017	辽宁省	210000	16634	323.54	42.97	0.85	48.085	1236.93	11.21	4140	143.09	0.87	130	77356	486041	2006	98.15	100	9144	1997	7106	4476	80	36.17	54.38		47836.5		11037	450324	40	-521.416	10.8063	31.2154	69.3769	0.987229	0.199343	3.996	11.2562	4.86754	31.8461	19.9343	辽宁省	盘锦市	210000	东部	东南侧
盘锦市	211100	2018	辽宁省	210000	17400	325.41	43.18	5.9	50.65	1286.02	10.46	4328	147.02	0.06	130	84602	539921	1828	99	100	6528	2416	5632	2376	79.53	36.48	54.19		36360.4		8728	338159	36	-479.068	10.8243	30.6692	68.9308	0.994864	0.19215	3.9925	11.3457	4.86754	33.2923	19.215	辽宁省	盘锦市	210000	东部	东南侧
盘锦市	211100	2019	辽宁省	210000	16674	327.28	43.48	9	53.62	1335.11	9.71	4516	150.95	0.99	130	88983	593801	1650	98.43	100	5723	2824	7663	2873	83	36.79	54		24884.3		10623	225993	39	-461.267	10.4923	31.8615	68.0538	0.995157	0.188233	3.98898	11.3962	4.86754	34.7385	18.8233	辽宁省	盘锦市	210000	东部	东南侧
盘锦市	211100	2020	辽宁省	210000	15948	329.15	43.675	3.1	54.91	1384.2	8.96	4704	154.88	1.92	130	93802	647681	1472	98.55	100	19797	3232	3125	3370	86.47	37.1	53.81		13408.1		8996	113828	35	-371.519	9.18079	32.6	67.6462	0.99545	0.213587	3.98546	11.4489	4.86754	36.1846	21.3587	辽宁省	盘锦市	210000	东部	东南侧
铁岭市	211200	2007	辽宁省	210000	18555	235.29	38.11	19.9	46.12	886.11	46.26	4249.4	87.84	55.98	304.17	13249	30185	5219	72.54	97.9	6181	2878	94785	44188	38.22	33.37	22.07		291283		54981	4900000	128	-620.072	118.354	17.1779	26.5181	0.941385	0.008077	3.09422	9.49168	5.71759	13.9705	0.807711	辽宁省	铁岭市	210000	东部	东南侧
铁岭市	211200	2008	辽宁省	210000	16399	235.69	34.66	20	51.35	1023.86	49.76	4724.8	88.12	64.68	305.085	17543	25746	7619	83.51	86.04	10699	2069	78304	25503	46.11	34.19	3.3		253700		43516	4700000	120	-628.269	90.7991	17.2247	23.9442	0.945205	0.041465	1.19392	9.77241	5.72059	15.4868	4.14653	辽宁省	铁岭市	210000	东部	东南侧
铁岭市	211200	2009	辽宁省	210000	18499	235.79	39.05	18	51.35	1161.61	53.26	5216.03	88.4	73.38	306	19795	21307	10019	85.4	86.17	11787	1645	65750	20839	32.7	38.44	28.67		216117		32051	4500000	112	-723.136	42.3823	11.3889	23.9902	0.949002	0.130907	3.35585	9.89318	5.72359	17.0459	13.0907	辽宁省	铁岭市	210000	东部	东南侧
铁岭市	211200	2010	辽宁省	210000	18492	235.09	39.23	16	52.77	1299.36	56.76	5657.82	88.68	82.08	305.6	26556	16868	12419	74.08	85.16	18663	1682	52802	31722	67.39	35	54.04	76040	178534		20586	4300000	104	-803.417	40.8556	18.2821	25.2389	0.952573	0.150597	3.98972	10.187	5.72228	18.5138	15.0597	辽宁省	铁岭市	210000	东部	东南侧
铁岭市	211200	2011	辽宁省	210000	18564	234.92	39.43	13.8	52.66	1437.11	60.26	6280	88.96	90.78	305	28647	12429	14819	89.87	85.19	31322	1821	52062	28626	59.23	31.56	49.35		140951	349	9121	4100000	96	-892.002	34.2697	22.9967	27.7213	0.956125	0.185313	3.89894	10.2628	5.72031	20.5902	18.5313	辽宁省	铁岭市	210000	东部	东南侧
铁岭市	211200	2012	辽宁省	210000	13844	232.72	46.66	8.96	51.8	1574.86	63.76	6593	89.24	99.48	303.6	32130	7990	17219	100	100	37072	1758	36283	25260	69.14	28.12	57.34		103368		2344	3900000	88	-920.367	30	19.0316	29.1238	0.959584	0.17207	4.049	10.3776	5.71571	21.7161	17.207	辽宁省	铁岭市	210000	东部	东南侧
铁岭市	211200	2013	辽宁省	210000	14540	232.49	59	5.74	50.6	1712.61	67.26	5280	89.52	108.18	302	34148	3551	19619	100	100	34341	1667	33061	24120	67.7	24.68	209.36		106279		13809	3700000	80	-908.205	24.3548	19.3874	30.4702	0.963051	0.158547	5.34406	10.4385	5.71043	17.4834	15.8546	辽宁省	铁岭市	210000	东部	东南侧
铁岭市	211200	2014	辽宁省	210000	17305	232.61	45.04	1.5	41.69	1850.36	70.76	5389	89.8	116.88	302	32562	888	22019	100	100	28469	1208	125836	20211	65.91	21.24	54.97		93523		25274	3500000	72	-1006.52	20.6991	18.8411	38.6291	0.966732	0.16417	4.00679	10.3909	5.71043	17.8444	16.417	辽宁省	铁岭市	210000	东部	东南侧
铁岭市	211200	2015	辽宁省	210000	17857	231.04	44.9	6.2	31.79	1988.11	74.26	5498	90.08	125.58	301.21	27885	5327	24419	100	100	10511	1393	153904	39438	65.08	17.8	59.96		80767		36739	3300000	64	-894.804	20.1344	19.1528	38.0366	0.970336	0.156878	4.09368	10.2358	5.70781	18.253	15.6878	辽宁省	铁岭市	210000	东部	东南侧
铁岭市	211200	2016	辽宁省	210000	20873	229.47	36.88	4.6	32.52	2125.86	77.76	5607	90.36	134.28	300	22178	9766	26819	100	100	8271	957	150479	16937	64.28	14.36	64.95		68011		15897	3300000	56	-840.94	18.5644	19.72	38.1933	0.973922	0.138648	4.17362	10.0069	5.70378	18.69	13.8648	辽宁省	铁岭市	210000	东部	东南侧
铁岭市	211200	2017	辽宁省	210000	21609	227.9	32.24	1.65	32.185	2263.61	81.26	5716	90.64	142.98	297	22847.5	14205	29219	99.8625	100	7941	991	10323	12104	58.8	10.92	69.94		55255		10980	2600000	48	-816.137	17.4912	19.1919	42.9798	0.977401	0.139337	4.24764	10.0366	5.69373	19.2458	13.9337	辽宁省	铁岭市	210000	东部	东南侧
铁岭市	211200	2018	辽宁省	210000	20198	226.33	32.21	1.3	31.85	2401.36	84.76	5825	90.92	151.68	293	23517	18644	31619	99.725	100	7834	1288	7495	9896	60.76	7.48	74.93		42499		10771	2000000	40	-777.838	16.8779	18.9352	40.9352	0.980887	0.126324	4.31656	10.0655	5.68017	19.8806	12.6324	辽宁省	铁岭市	210000	东部	东南侧
铁岭市	211200	2019	辽宁省	210000	27090	224.76	34.16	2.9	27.98	2539.11	88.26	5934	91.2	160.38	290	24382	23083	34019	99.5875	100	8899	1492	6642	14935	50	4.04	79.92		29743		10103	1300000	41	-813.657	15.1833	17.8103	41.6828	0.993458	0.138615	4.38103	10.1016	5.66988	20.4621	13.8615	辽宁省	铁岭市	210000	东部	东南侧
铁岭市	211200	2020	辽宁省	210000	33982	223.19	36.88	2.3	26.7	2676.86	91.76	6043	91.48	169.08	287	27577	27522	36419	99.45	100	9230	1696	6482	19974	39.24	0.6	84.91		16987		9858	657422	39	-627.524	13.5826	18.8502	40.338	0.993708	0.146652	4.44159	10.2247	5.65948	21.0557	14.6652	辽宁省	铁岭市	210000	东部	东南侧
朝阳市	211300	2007	辽宁省	210000	21078	172.68	22.74	21.7	44.62	807.8	25.31	3727.9	111.93	75.99	339.888	9824	29000	8133	20.15	89	6495	4243	51977	27745	36.8	39.23	16.02		272631		78613	3800000	72	-892.088	100.262	11.2684	26.0174	0.831824	0.00757	2.77384	9.19258	5.82862	10.968	0.757015	辽宁省	朝阳市	210000	东部	东南侧
朝阳市	211300	2008	辽宁省	210000	18271	173.06	22.36	20	48.26	885.82	31.27	3911.5	117.24	82.83	340.794	13114	51283	12482	40.3	89	8071	3348	64878	32712	38.6	39.27	14.14		187735		60855	3100000	69	-1027.26	69.1265	11.3001	26.8667	0.847046	0.032394	2.64901	9.48144	5.83128	11.4776	3.23937	辽宁省	朝阳市	210000	东部	东南侧
朝阳市	211300	2009	辽宁省	210000	17693	173.93	21.86	18	50.14	963.84	37.23	3704.2	122.55	89.67	341.7	15724	73566	16831	36.45	90	8427	4349	59982	32128	26.9	41.51	12.26		102839		43097	2400000	66	-1352.37	28.4988	10.5414	27.211	0.862187	0.081404	2.50634	9.66294	5.83393	10.8405	8.1404	辽宁省	朝阳市	210000	东部	东南侧
朝阳市	211300	2010	辽宁省	210000	17161	172.22	17.4	16.6	50.66	1041.86	43.19	3870.12	127.86	96.51	340.89	21536	95849	21180	49.6	85	9807	3823	41530	45750	54.09	16	10.38	6846	17943		25339	1700000	63	-1031.71	37.2151	11.6049	29.4406	0.87663	0.093332	2.33988	9.97748	5.83156	11.353	9.33324	辽宁省	朝阳市	210000	东部	东南侧
朝阳市	211300	2011	辽宁省	210000	17648	173.11	22.61	13.9	51.25	1119.88	49.15	4076	133.17	103.35	340.1	26927	118132	25529	77.9	97.83	18075	1482	47013	50316	14.86	9.51	11.8		66953	355	7581	1100000	60	-1417.38	26.1414	11.7612	33.0403	0.891148	0.111826	2.4681	10.2009	5.82924	11.9847	11.1826	辽宁省	朝阳市	210000	东部	东南侧
朝阳市	211300	2012	辽宁省	210000	13236	172.61	22.48	10.83	49.49	1197.9	55.11	4317	138.48	110.19	340.8	30765	140415	29878	76.45	100	21032	970	59262	50251	55.53	35.02	13.99		151849		10177	397136	57	-1297.78	25.4139	12.2535	37.3503	0.906146	0.126338	2.63834	10.3341	5.8313	12.6672	12.6338	辽宁省	朝阳市	210000	东部	东南侧
朝阳市	211300	2013	辽宁省	210000	9560	172.36	23.88	8.93	49.86	1275.92	61.07	3136	143.79	117.03	340.1	29496	162698	34227	93	100	16567	810	50542	48209	57.96	60.53	264.09		115816		27935	277368	54	-1193.08	21.8855	12.6992	40.5322	0.920758	0.10848	5.57629	10.292	5.82924	9.22082	10.848	辽宁省	朝阳市	210000	东部	东南侧
朝阳市	211300	2014	辽宁省	210000	18677	172.93	26.32	3.9	42.57	1353.94	67.03	3246	149.1	123.87	340.1	33379	184981	38576	94.9	100	17341	727	114595	85332	70.03	86.04	16.15		102656		45693	951872	51	-1485.02	16.87	12.9785	42.855	0.935562	0.122583	2.78192	10.4157	5.82924	9.54425	12.2583	辽宁省	朝阳市	210000	东部	东南侧
朝阳市	211300	2015	辽宁省	210000	18041	173.11	20.61	6.4	30.37	1431.96	72.99	3356	154.41	130.71	340.77	28852	207264	42925	99	100	5144	648	120968	62519	77.36	111.55	15.23		89495.3		63451	1600000	48	-1151.25	18.51	18.9072	45.2681	0.950465	0.138341	2.72327	10.2699	5.83121	9.84828	13.8341	辽宁省	朝阳市	210000	东部	东南侧
朝阳市	211300	2016	辽宁省	210000	21352	173.29	27.19	6	24.54	1509.98	78.95	3466	159.72	137.55	341	24285	229547	47274	99.2	100	3364	486	81568	55464	79.66	137.06	14.31		76334.9		21674	1400000	45	-1164.29	16.1306	20.3314	48.3372	0.965264	0.136473	2.66096	10.0976	5.83188	10.1642	13.6473	辽宁省	朝阳市	210000	东部	东南侧
朝阳市	211300	2017	辽宁省	210000	22047	173.47	27.8	1	26.465	1588	84.91	3576	165.03	144.39	339	26275.5	251830	51623	90.43	100	3797	453	21265	43004	90.75	162.57	13.39		63174.5		22007	1100000	42	-1218.31	14.3583	22.0177	39.1858	0.979912	0.142752	2.59451	10.1764	5.826	10.5487	14.2752	辽宁省	朝阳市	210000	东部	东南侧
朝阳市	211300	2018	辽宁省	210000	22475	173.65	25.58	4	28.39	1666.02	90.87	3686	170.34	151.23	336	28266	274113	55972	95	100	4106	485	10328	58051	46.18	188.08	12.47		50014.1		18752	826011	39	-1105.92	14.5203	23.6101	46.25	0.994718	0.1642	2.52333	10.2494	5.81711	10.9702	16.42	辽宁省	朝阳市	210000	东部	东南侧
朝阳市	211300	2019	辽宁省	210000	21879	173.83	29.63	5.3	29.42	1744.04	96.83	3796	175.65	158.07	335	28761	296396	60321	99.6	98.39	4025	390	10327	48696	69	213.59	11.55		36853.8		18932	556035	37	-1146.44	13.2098	24.2925	46.2687	0.994487	0.164766	2.44669	10.2668	5.81413	11.3313	16.4766	辽宁省	朝阳市	210000	东部	东南侧
朝阳市	211300	2020	辽宁省	210000	21283	174.01	32.135	2.8	27.85	1822.06	102.79	3906	180.96	164.91	334	30371	318679	64670	99.35	100	4073	295	8864	39341	91.82	239.1	10.63		23693.4		17298	286059	35	-885.988	11.9031	24.2605	47.6287	0.994254	0.175843	2.36368	10.3212	5.81114	11.6946	17.5843	辽宁省	朝阳市	210000	东部	东南侧
葫芦岛市	211400	2007	辽宁省	210000	26440	267.59	40.7	15	49.43	744.84	12.33	5205.5	80	249.95	278.3	14965	27265	77477	54.95	12.2343	2204	3330	92443	21087	66.57	27.29	27.77		991540		89256	2000000	87	-765.013	92.7667	16.7517	31.714	0.826263	0.00739	3.32396	9.61347	5.6287	18.7046	0.738974	辽宁省	葫芦岛市	210000	东部	东南侧
葫芦岛市	211400	2008	辽宁省	210000	23410	269.23	40.35	14	46.87	764.07	12.3	5627.6	75	258.76	279.82	16351	24230	112195	87.2	24.4686	4000	2821	78484	11753	73.93	27.2	26.53		903368		84818	1900000	83	-678.04	78.8225	16.214	29.0115	0.842385	0.035394	3.27828	9.70204	5.63415	20.1115	3.53944	辽宁省	葫芦岛市	210000	东部	东南侧
葫芦岛市	211400	2009	辽宁省	210000	22426	271.02	38.79	10	43.68	783.3	12.27	5884.44	70	267.57	281.34	15856	21195	146913	42.52	36.7029	5191	2154	65252	8037	71.47	27.46	25.29		815196		80380	1800000	79	-783.85	36.6806	16.4783	30.3263	0.858333	0.094443	3.23041	9.6713	5.63956	20.9158	9.44431	辽宁省	葫芦岛市	210000	东部	东南侧
葫芦岛市	211400	2010	辽宁省	210000	19595	270.52	38.37	15.5	46.48	802.53	12.24	5912.56	65	276.38	282.01	20302	18160	181631	42.53	48.9371	9411	3230	63011	10684	65.13	28	24.05	10056	727024		75942	1800000	75	-751.874	39.7197	16.3611	32.8605	0.873731	0.106654	3.18014	9.91848	5.64194	20.9658	10.6654	辽宁省	葫芦岛市	210000	东部	东南侧
葫芦岛市	211400	2011	辽宁省	210000	17000	270.11	39.84	12.1	48	821.76	12.21	3649	60	285.19	281.5	24789	15125	216349	42.53	61.1714	16857	2760	78125	22723	58.2	28.54	26.63		638852	357	71504	1700000	71	-816.282	33.9157	17.3535	34.2416	0.88859	0.124915	3.28204	10.1182	5.64013	12.9627	12.4915	辽宁省	葫芦岛市	210000	东部	东南侧
葫芦岛市	211400	2012	辽宁省	210000	16084	268.84	48.76	8.96	47.67	840.99	12.18	3929	55	294	280.7	27709	12090	251067	89.5	73.4057	20550	2656	78589	20459	58.88	29.08	28.73		550680		67066	1600000	67	-820.044	30.3788	17.3851	34.446	0.903404	0.122612	3.35794	10.2295	5.63729	13.9972	12.2612	辽宁省	葫芦岛市	210000	东部	东南侧
葫芦岛市	211400	2013	辽宁省	210000	16908	268.78	40.86	7.75	46.9	860.22	12.15	4100	50	302.81	280	27682	9055	285785	92.48	85.64	23792	2592	72920	19552	54.03	29.62	160.8		536729		62628	1500000	63	-773.209	25.6645	26.8714	47.6464	0.918331	0.152682	5.08016	10.2285	5.63479	14.6429	15.2682	辽宁省	葫芦岛市	210000	东部	东南侧
葫芦岛市	211400	2014	辽宁省	210000	17198	269.52	42.09	4.5	44.3	879.45	12.12	4257	45	311.62	280.3	28021	6020	320503	91.7	86	23000	2530	553317	37679	55.9	30.16	30.99		470069		58190	1500000	59	-847.565	22.0362	17.8987	51.9336	0.933571	0.149153	3.43367	10.2407	5.63586	15.1873	14.9153	辽宁省	葫芦岛市	210000	东部	东南侧
葫芦岛市	211400	2015	辽宁省	210000	23163	268.87	34.77	0.1	41.14	898.68	12.09	4414	40	320.43	280.39	28176	2985	355221	89.39	86.5	6462	2405	693823	21592	75.14	30.7	31.05		403410		53752	1400000	55	-774.132	21.0503	11.6766	41.2711	0.94874	0.108386	3.4356	10.2462	5.63618	15.7424	10.8386	辽宁省	葫芦岛市	210000	东部	东南侧
葫芦岛市	211400	2016	辽宁省	210000	27524	268.22	35.19	1.1	34.76	917.91	12.06	4571	35	329.24	280	25347	50	389939	94.195	92.25	2631	2148	354091	12932.5	75.47	31.24	31.11		336750		33338.5	1200000	51	-752.21	18.9573	15.9214	43.0357	0.963838	0.11319	3.43753	10.1404	5.63479	16.325	11.319	辽宁省	葫芦岛市	210000	东部	东南侧
葫芦岛市	211400	2017	辽宁省	210000	26989	267.57	35.645	4	38.52	937.14	12.03	4728	30	338.05	279	28679.5	3085	424657	99	98	2857	1891	14359	4273	75.8	31.78	31.17		270091		12925	927461	47	-780.782	17.0434	17.1326	36.4014	0.978931	0.124869	3.43946	10.2639	5.63121	16.9462	12.4869	辽宁省	葫芦岛市	210000	东部	东南侧
葫芦岛市	211400	2018	辽宁省	210000	30450	266.92	36.1	6.9	42.28	956.37	12	4885	25	346.86	277	32012	6120	459375	98.6	96	12405	1738	6979	3839	79.7	32.32	31.23		203431		11012	696384	43	-922.352	13.9476	18.9531	43.0614	0.994113	0.138361	3.44138	10.3739	5.62402	17.6354	13.8361	辽宁省	葫芦岛市	210000	东部	东南侧
葫芦岛市	211400	2019	辽宁省	210000	32285	266.27	38.5	5.3	37.45	975.6	11.97	5042	20	355.67	276	31802	9155	494093	92.42	100	3485	1768	6162	2669	60	32.86	31.29		136771		9722	465307	47	-893.338	13.4241	18.7826	45.1341	0.99458	0.143531	3.4433	10.3673	5.6204	18.2681	14.3531	辽宁省	葫芦岛市	210000	东部	东南侧
葫芦岛市	211400	2020	辽宁省	210000	34120	265.62	40.015	4.8	33.77	994.83	11.94	5199	15	364.48	275	31514	12190	528811	96	100	1442	1798	3675	1499	40.3	33.4	31.35		70111.6		7257	234230	42	-668.854	12.393	19.1309	47.2582	0.995051	0.158789	3.44521	10.3582	5.61677	18.9055	15.8789	辽宁省	葫芦岛市	210000	东部	东南侧
长春市	220100	2007	吉林省	220000	74477	362.62	40.24	17.7	50.23	422.59	11.92	7467.6	77.91	8.89	741.552	28132	344490	76032	48.48	85.48	21955	4223	58575	61973	99.35	27.62	461.47		25015		83097	8700000		-4683.05	73.713	21.1313	36.4816	0.880756	0.015481	6.13442	10.2447	6.60875	10.0702	1.54813	吉林省	长春市	220000	中部	东南侧
长春市	220100	2008	吉林省	220000	74583	365.23	37.88	16.5	51.21	283.29	15.37	8080.8	73.88	8.64	748.031	34193	404235	75360	74.01	78.01	24004	5377	56831	63604	99.4	32.97	468.29		46805		79256	8100000		-5578.44	50.0355	21.6127	38.5719	0.892103	0.076082	6.14909	10.4398	6.61744	10.8028	7.60817	吉林省	长春市	220000	中部	东南侧
长春市	220100	2009	吉林省	220000	80798	367.16	36.14	15	50.65	143.99	18.82	12238.3	69.85	8.39	754.51	37753	463980	74688	84.67	76.14	29889	5489	54693	68922	99.5	31.93	475.11		68595		75415	7400000		-5401.4	31.7021	21.9984	44.067	0.903256	0.219606	6.16355	10.5388	6.62607	16.2202	21.9606	吉林省	长春市	220000	中部	东南侧
长春市	220100	2010	吉林省	220000	71208	368.32	39.64	15.3	51.66	4.69	22.27	12796	65.82	8.14	757.7	43936	523725	74016	89.46	87.45	34947	5815	60528	94173	99.58	37	481.93	88359	90385		71574	6800000		-5349.55	29.6324	23.2744	46.5224	0.913845	0.246348	6.1778	10.6905	6.63029	16.888	24.6348	吉林省	长春市	220000	中部	东南侧
长春市	220100	2011	吉林省	220000	70151	369.72	36.35	13.3	52.28	134.61	25.72	13631	61.79	7.89	760.3	52649	583470	73344	87.26	84.83	44103	6335	68978	116194	99.36	42.07	494.29		112175	345	67733	6200000		-5791.53	22.3027	23.4789	49.9434	0.924288	0.274499	6.20312	10.8714	6.63371	17.9284	27.4499	吉林省	长春市	220000	中部	东南侧
长春市	220100	2012	吉林省	220000	88219	367.36	35.07	12	51.43	273.91	29.17	14447	57.76	7.64	759.3	58691	643215	72672	83.78	84.47	43835	5309	69046	40803	99.79	47.14	512.17		133965		63892	5600000		-5505.47	18.9493	24.3711	53.1898	0.934349	0.280926	6.23866	10.98	6.6324	19.0267	28.0926	吉林省	长春市	220000	中部	东南侧
长春市	220100	2013	吉林省	220000	82403	365.3	27.18	12.26	53.14	413.21	32.62	11867	53.73	7.39	754.8	66443	702960	72000	78.76	80.59	78825	5482	57246	72970	99.79	52.21	268.51		137315		60051	5000000		-4695.48	16.3377	24.4621	57.3145	0.94418	0.247481	5.59289	11.1041	6.62645	15.722	24.7481	吉林省	长春市	220000	中部	东南侧
长春市	220100	2014	吉林省	220000	84478	366.39	38.82	6.6	52.67	552.51	36.07	12377	49.7	7.14	753.6	70891	762705	71328	90	98.4	70087	5564	133673	70944	99.92	57.28	549.43		121957		56210	4300000		-4696.94	14.9169	24.9708	60.7577	0.954329	0.275918	6.30888	11.1689	6.62486	16.4238	27.5918	吉林省	长春市	220000	中部	东南侧
长春市	220100	2015	吉林省	220000	70148	366.13	38.78	6.5	50.11	691.81	39.52	12887	45.67	6.89	754.19	73324	822450	70656	90	100	89975	3769	137383	80781	96.5	62.35	565.22		106599		52369	3700000		-4192.89	12.069	27.2756	60.7102	0.964595	0.24498	6.33721	11.2026	6.62564	17.0872	24.498	吉林省	长春市	220000	中部	东南侧
长春市	220100	2016	吉林省	220000	70263	365.87	38.53	7.7	49.4	831.11	42.97	13397	41.64	6.64	754	79434	882195	69984	92.52	91.81	95407	2548	116716	24451	98.7	67.42	581.01		91241.4		21893	1800000		-3415.07	11.1621	28.1843	62.5053	0.974818	0.226768	6.36477	11.2827	6.62539	17.7679	22.6768	吉林省	长春市	220000	中部	东南侧
长春市	220100	2017	吉林省	220000	70970	365.61	41.36	7.45	49.17	970.41	46.42	13907	37.61	6.39	753.81	87548.5	941940	69312	88.98	95.58	136176	2501	14300	18268	96.31	72.49	596.8		75883.5		31293	1400000		-3227.79	10.9661	28.0163	59.3731	0.985047	0.224201	6.39158	11.3799	6.62514	18.4489	22.4201	吉林省	长春市	220000	中部	东南侧
长春市	220100	2018	吉林省	220000	69130	365.35	41.58	7.2	48.94	1109.71	49.87	14417	33.58	6.14	753.62	95663	1000000	68640	93.05	96.76	121743	2653	15234	15953	83.44	77.56	612.59		60525.6		35409	1100000		-3244.2	10.3733	32.4699	63.9951	0.995281	0.250151	6.4177	11.4686	6.62489	19.1303	25.0151	吉林省	长春市	220000	中部	东南侧
长春市	220100	2019	吉林省	220000	50116	365.09	40.83	3	42.27	1249.01	53.32	14927	29.55	5.89	753.43	78456	1100000	67968	94.46	96.17	112892	2816	15396	15181	87	82.63	628.38		45167.8		37423	718677		-2845.14	10.5242	33.516	68.0342	0.994527	0.248848	6.44314	11.2703	6.62464	19.8121	24.8848	吉林省	长春市	220000	中部	东南侧
长春市	220100	2020	吉林省	220000	31102	364.83	41.5	3.6	41.55	1388.31	56.77	15437	25.52	5.64	753.24	77634	1100000	67296	96	100	185492	2979	16566	14409	90.56	87.7	644.17		29809.9		26811	363151		-2289.71	9.08942	42.3756	78.2433	0.993773	0.311763	6.46796	11.2598	6.62438	20.4941	31.1763	吉林省	长春市	220000	中部	东南侧
吉林市	220200	2007	吉林省	220000	17786	159.54	42.11	18.4	49.28	453.86	18.93	4828		80.93	433.42	23277	214008	13290	45.48	18.6667	8105	18292	52513	52624	61.4	33.46	190.47		161523		101703	13000000	74	-2827.88	69.4583	24.6274	38.6046	0.834838	0.011462	5.2495	10.0552	6.07171	11.1393	1.1462	吉林省	吉林市	220000	中部	东南侧
吉林市	220200	2008	吉林省	220000	22216	161.61	41.95	20.7	48.89	500.55	23.67	5193.5		78.38	433.65	30016	308843	3447	80.07	37.3333	12647	16164	52006	45440	58.92	33.07	195.9		151703		96889	12000000	71	-3207.72	49	24.4391	39.2828	0.849566	0.061378	5.2776	10.3095	6.07224	11.9762	6.13777	吉林省	吉林市	220000	中部	东南侧
吉林市	220200	2009	吉林省	220000	21733	161.25	45.6	16.5	49.3	547.24	28.41	11059.5		75.83	433.88	34583	403678	20184	90	56	29274	15037	51961	49566	51	35.13	201.33		141883		92075	11000000	68	-4032.6	24.1178	24.675	39.0684	0.864278	0.171025	5.30494	10.4511	6.07277	25.4897	17.1026	吉林省	吉林市	220000	中部	东南侧
吉林市	220200	2010	吉林省	220000	22341	160.01	45.61	12.5	49.76	593.93	33.15	11118.9		73.28	434.11	41479	498513	36921	91.5	80.03	23965	15584	66448	33507	43	35	206.76	29083	132063		87261	9500000	65	-3752.91	23.813	26.7052	43.7285	0.878974	0.196414	5.33156	10.6329	6.0733	25.613	19.6414	吉林省	吉林市	220000	中部	东南侧
吉林市	220200	2011	吉林省	220000	22958	159.74	45.75	14.3	50.57	640.62	37.89	11732		70.73	433.7	50914	593348	53658	93.9	93.9	24818	11291	83933	120946	38.99	34.87	215.93		122243	347	82447	8200000	62	-3792.18	19.1141	23.5047	44.2379	0.893498	0.199537	5.37495	10.8379	6.07235	27.051	19.9537	吉林省	吉林市	220000	中部	东南侧
吉林市	220200	2012	吉林省	220000	26714	158.81	45.98	11.5	49.69	687.31	42.63	12565		68.18	432	56244	688183	70395	94	96.25	33701	10615	81809	35677	48	34.74	223.51		112423		77633	6900000	59	-3469.54	16.7963	24.2963	47.3125	0.907775	0.197896	5.40946	10.9375	6.06843	29.0856	19.7896	吉林省	吉林市	220000	中部	东南侧
吉林市	220200	2013	吉林省	220000	30923	157.73	43.8	7.71	48.9	734	47.37	5506		65.63	430	61012	783018	87132	91.65	61.15	44332	10366	69924	34109	81.88	34.61	259.34		105192		72819	5600000	56	-2718.75	15.6877	24.6279	48.2047	0.92211	0.174221	5.55814	11.0188	6.06379	12.8047	17.4221	吉林省	吉林市	220000	中部	东南侧
吉林市	220200	2014	吉林省	220000	31700	154.32	39.13	6	46.95	780.69	52.11	5506		63.08	428.4	55548	877853	103869	91.92	56.2	56610	10491	122893	67645	85.7	34.48	242.23		93380.3		68005	4300000	53	-2933.68	13.3126	25.6209	54.6148	0.936638	0.206377	5.48989	10.925	6.06006	12.8525	20.6377	吉林省	吉林市	220000	中部	东南侧
吉林市	220200	2015	吉林省	220000	29267	153.73	31.23	6.4	45.42	827.38	56.85	5506		60.53	426.95	56076	972688	120606	91.84	72.86	34798	8478	182591	89241	57.9	34.35	246.04		81568.5		63191	2900000	50	-2540.82	11.038	26.9329	57.2643	0.951293	0.186663	5.50549	10.9345	6.05667	12.8961	18.6663	吉林省	吉林市	220000	中部	东南侧
吉林市	220200	2016	吉林省	220000	29921	153.14	36.13	3.1	43.02	874.07	61.59	5506		57.98	424	57818	1100000	137343	92.96	75.37	27194	8837	135334	47644	46.77	34.22	249.85		69756.8		35468	4100000	47	-2112.13	9.91117	28.8585	61.8137	0.965927	0.182455	5.52086	10.9651	6.04973	12.9859	18.2455	吉林省	吉林市	220000	中部	东南侧
吉林市	220200	2017	吉林省	220000	48691	152.55	36	2.735	38.775	920.76	66.33	5506		55.43	419	55635	1200000	154080	94.97	69.25	39761	11522	29700	39562	31.52	34.09	253.66		57945		38186	3300000	44	-1839.53	10.4125	30.6969	57.1289	0.980672	0.1919	5.536	10.9266	6.03787	13.1408	19.19	吉林省	吉林市	220000	中部	东南侧
吉林市	220200	2018	吉林省	220000	34893	151.96	39	2.37	34.53	967.45	71.07	5506		52.88	414	53452	1300000	170817	97.15	87	20098	8735	23212	28768	35.39	33.96	257.47		46133.3		34182	2400000	41	-1761.57	10.1895	32.2899	63.2681	0.995773	0.216273	5.5509	10.8865	6.02587	13.2995	21.6273	吉林省	吉林市	220000	中部	东南侧
吉林市	220200	2019	吉林省	220000	35157	151.37	44	1.5	36.01	1014.14	75.81	5506		50.33	413	34335	1400000	187554	97.18	99.81	17580	8574	19116	24618	46	33.83	261.28		34321.5		31822	1600000	38	-1549.8	10.2788	33.3124	64.7215	0.99517	0.21323	5.56559	10.4439	6.02345	13.3317	21.323	吉林省	吉林市	220000	中部	东南侧
吉林市	220200	2020	吉林省	220000	35421	150.78	43.625	0.6	35.17	1060.83	80.55	5506		47.78	412	35588	1400000	204291	98.01	99.905	12396	8413	15020	20468	56.61	33.7	265.09		22509.8		25336.5	823267	35	-847.599	12.638	34.1456	65.216	0.994563	0.240432	5.58007	10.4798	6.02102	13.3641	24.0432	吉林省	吉林市	220000	中部	东南侧
四平市	220300	2007	吉林省	220000	36800	237.89	18.79	20.8	34.68	313.43	50.14	3683	33.5	8.92	334.555	14267	62258	11771	31.36	57.1429	1593	1048	59669	18048	97.66	13.01	38.79		88658		105448	4500000	72	-1296.09	107.574	19.0253	25.096	0.865453	0.009136	3.65816	9.5657	5.8128	11.0086	0.913562	吉林省	四平市	220000	中部	东南侧
四平市	220300	2008	吉林省	220000	36454	239.74	32.1	19.4	34.79	336.71	62.8	4377.7	27	8.86	336.448	17739	80744	6107	42.47	71.4286	3366	892	59093	13555	74.16	22.81	26.45		85889		96524	4100000	69	-1569.01	72.199	18.9272	28.4532	0.878002	0.044598	3.27526	9.78352	5.81844	13.0115	4.45984	吉林省	四平市	220000	中部	东南侧
四平市	220300	2009	吉林省	220000	29726	240.85	31.02	19.3	39.63	359.99	75.46	4708.65	20.5	8.8	338.34	19468	99230	443	42.47	85.7143	2311	967	57325	15318	85.79	23.97	91.69		83120		87600	3800000	66	-1479.49	46.0326	18.9129	31.6191	0.89041	0.137669	4.51841	9.87653	5.82405	13.9169	13.7669	吉林省	四平市	220000	中部	东南侧
四平市	220300	2010	吉林省	220000	22150	241.87	31.67	14.2	42.75	383.27	88.12	5237.25	14	8.74	339.84	22942	117716	5221	72.59	100	3759	1385	56644	12245	87.36	26	156.93	58905	80351		78676	3400000	63	-1794.71	36.3465	18.8618	33.7747	0.902568	0.148839	5.0558	10.0407	5.82847	15.4109	14.8839	吉林省	四平市	220000	中部	东南侧
四平市	220300	2011	吉林省	220000	24942	242.29	33.82	17.6	45.15	406.55	100.78	5418	7.5	8.68	340.8	28874	136202	10885	70.38	70.38	4947	4024	53146	23375	90.55	28.03	100.23		77582	356	69752	3100000	60	-2110.85	25.5856	18.662	34.6978	0.914484	0.164078	4.60747	10.2707	5.8313	15.8979	16.4078	吉林省	四平市	220000	中部	东南侧
四平市	220300	2012	吉林省	220000	23323	238.86	33.8	12.4	45.75	429.83	113.44	5837	1	8.62	338.7	33150	154688	16549	75.02	35.94	5498	3567	45291	24343	93.74	30.06	104.39		74813		60828	2700000	57	-1985.8	21.9081	19.07	37.3457	0.925667	0.165191	4.64813	10.4088	5.82512	17.2335	16.5191	吉林省	四平市	220000	中部	东南侧
四平市	220300	2013	吉林省	220000	21252	233.24	33.83	7.8	46.49	453.11	126.1	2809	5.5	8.56	332.4	36901	173174	22213	81.56	36.05	7121	3552	44618	35007	92.05	32.09	258.56		74526		51904	2400000	54	-1591.66	19.727	19.5487	39.3953	0.936194	0.147835	5.55513	10.516	5.80634	8.45066	14.7835	吉林省	四平市	220000	中部	东南侧
四平市	220300	2014	吉林省	220000	21786	233.03	50.18	6.4	46.2	476.39	138.76	2854	12	8.5	328.3	36900	191660	27877	87.21	31.48	9359	3225	79774	59745	93.2	34.12	113.68		65585.9		42980	2000000	51	-1826.47	15.7383	19.9238	40.9108	0.947482	0.157008	4.73339	10.516	5.79393	8.69327	15.7008	吉林省	四平市	220000	中部	东南侧
四平市	220300	2015	吉林省	220000	10676	226.67	31.5	6.4	43.34	499.67	151.42	2899	18.5	8.44	327.26	37714	210146	33541	82.53	40.7	5799	2130	63723	30628	83.99	36.15	117.5		56645.8		34056	1700000	48	-1489.44	13.7736	20.5372	42.0277	0.959438	0.1464	4.76644	10.5378	5.79075	8.8584	14.64	吉林省	四平市	220000	中部	东南侧
四平市	220300	2016	吉林省	220000	10499	220.31	31.86	0.8	39.24	522.95	164.08	2944	25	8.38	325	36732	228632	39205	90.79	41.83	4000	1485	49451	8280	93.67	38.18	121.32		47705.6		16898	1100000	45	-1165.3	13.0417	21.4277	47.1723	0.971363	0.142056	4.79843	10.5114	5.78382	9.05846	14.2056	吉林省	四平市	220000	中部	东南侧
四平市	220300	2017	吉林省	220000	13945	213.95	32.85	1.915	33.565	546.23	176.74	2989	31.5	8.32	322	33144	247118	44869	84.69	44.62	6956	1259	13653	10012	75	40.21	125.14		38765.5		18146	864017	42	-1176.57	12.0149	22.2919	40	0.983418	0.142466	4.82943	10.4086	5.77455	9.28261	14.2466	吉林省	四平市	220000	中部	东南侧
四平市	220300	2018	吉林省	220000	8735	207.59	36.59	4.63	27.89	569.51	189.4	3034	38	8.26	320	29556	265604	50533	85.91	86.91	5216	1402	10015	9545	37.8	42.24	128.96		29825.4		16526	648926	39	-1106.08	12.021	23.6375	49.7875	0.995712	0.16196	4.8595	10.294	5.76832	9.48125	16.196	吉林省	四平市	220000	中部	东南侧
四平市	220300	2019	吉林省	220000	15036	201.23	37.38	4.47	20.81	592.79	202.06	3079	44.5	8.2	319	24979	284090	56197	95.88	93.92	3486	618	7021	8294	85.95	44.27	132.78		20885.3		11111	433834	36	-1095.68	10.9023	24.605	49.3699	0.995397	0.161985	4.88869	10.1258	5.76519	9.65204	16.1985	吉林省	四平市	220000	中部	东南侧
四平市	220300	2020	吉林省	220000	21337	194.87	38.67	3.3	19.54	616.07	214.72	3124	51	8.14	318	24586	302576	61861	95.88	95.6	2563	166	2793	7043	134.1	46.3	136.6		11945.1		8694	218743	33	-830.317	10.0063	18.9937	35.7579	0.99508	0.128305	4.91706	10.1099	5.76205	9.8239	12.8305	吉林省	四平市	220000	中部	东南侧
辽源市	220400	2007	吉林省	220000	13300	240.12	25.45	20.6	51.17	149.64	10.81	2063.8	10.04	16.53	123.738	17545	3813	355	19.51	60	1170	567	26034	16817	50.08	22.39	45.03		22957		27598	3500000	0	-633.358	71.5246	19.9616	35.4298	0.858524	0.006429	3.80733	9.77252	4.81816	16.6789	0.642912	吉林省	辽源市	220000	中部	东南侧
辽源市	220400	2008	吉林省	220000	11277	239.99	26.76	21.17	53.69	153.67	11.75	2169.5	3.28	16.21	123.649	21989	10423	939	21.51	75	2516	568	24605	13914	51.79	23.55	54.32		25233		26578	3200000	3	-624.188	55.9497	19.4664	37.0647	0.870769	0.04358	3.99489	9.9983	4.81744	17.5457	4.358	吉林省	辽源市	220000	中部	东南侧
辽源市	220400	2009	吉林省	220000	12171	240.86	30.56	22.8	56.31	157.7	12.69	1366.47	16.6	15.89	123.56	27160	24659	2233	55.91	90	2968	579	16737	10533	100	26.89	63.61		27509		25558	2900000	6	-1205.95	20.1566	19.3995	37.1399	0.883031	0.122263	4.15277	10.2095	4.81673	11.0592	12.2263	吉林省	辽源市	220000	中部	东南侧
辽源市	220400	2010	吉林省	220000	9678	240.76	35.35	14.1	56.18	161.73	13.63	1546.49	29.92	15.57	123.77	33137	38895	3527	83.33	91	3033	1062	11048	10687	100	34	72.9	2063	29785		24538	2500000	9	-662.394	29.8241	20.1503	35.7114	0.895563	0.126077	4.28909	10.4084	4.81843	12.4949	12.6077	吉林省	辽源市	220000	中部	东南侧
辽源市	220400	2011	吉林省	220000	10429	238.4	38.54	15.2	58.28	165.76	14.57	1595	43.24	15.25	123.2	40844	53131	4821	91.64	91.64	4128	745	13176	8468	70	41.11	44.17		32061		23518	2200000	12	-726.385	22.2785	20.6007	44.1883	0.907472	0.147178	3.78805	10.6175	4.81381	12.9464	14.7178	吉林省	辽源市	220000	中部	东南侧
辽源市	220400	2012	吉林省	220000	11598	237.35	39.11	12.07	58.97	169.79	15.51	1713	56.56	14.93	122.3	49479	67367	6115	84.86	93.73	4606	1214	13501	8497	99.9	48.22	45.63		34337		22498	1900000	15	-672.42	19.4127	20.3107	44.7424	0.919273	0.143369	3.82056	10.8093	4.80648	14.0065	14.3369	吉林省	辽源市	220000	中部	东南侧
辽源市	220400	2013	吉林省	220000	9544	237.2	39.52	15.73	59.15	173.82	16.45	1241	69.88	14.61	122	57402	81603	7409	96.13	95.82	5233	1387	19724	9589	95.78	55.33	214.26		38508		21478	1500000	18	-623.451	15.8442	21.7705	44.7705	0.931588	0.131138	5.36719	10.9578	4.80402	10.1721	13.1138	吉林省	辽源市	220000	中部	东南侧
辽源市	220400	2014	吉林省	220000	11400	236.96	40.28	6.55	58.45	177.85	17.39	1234	83.2	14.29	121.9	56467	95839	8703	89.74	97.91	7655	1788	40320	23999	85.3	62.44	50.08		33858.5		20458	1200000	21	-610.863	14.5813	22.3954	45.4225	0.944055	0.142912	3.91362	10.9414	4.8032	10.123	14.2912	吉林省	辽源市	220000	中部	东南侧
辽源市	220400	2015	吉林省	220000	11867	235.41	40.3	7	57.43	181.88	18.33	1227	96.52	13.97	121.3	59855	110075	9997	81.8	100	7856	1611	36702	18500	88.65	69.55	47.96		29209		19438	866698	24	-543.282	11.8573	23.0091	46.6199	0.956364	0.13225	3.87037	10.9997	4.79827	10.1154	13.2249	吉林省	辽源市	220000	中部	东南侧
辽源市	220400	2016	吉林省	220000	11641	233.86	37.43	6.4	57.19	185.91	19.27	1220	109.84	13.65	120	63480	124311	11291	89.82	82.55	3497	511	21236	4949	100	76.66	45.84		24559.5		5689	947739	27	-366.947	12.3203	23.4833	51.1667	0.968612	0.130431	3.82516	11.0585	4.78749	10.1667	13.0431	吉林省	辽源市	220000	中部	东南侧
辽源市	220400	2017	吉林省	220000	12831	232.31	37.23	3.35	52.935	189.94	20.21	1213	123.16	13.33	119	58170.5	138547	12585	99.05	100	3709	603	5871	5961	99.87	83.77	43.72		19910		5983	758506	30	-358.081	11.7589	23.5966	39.5126	0.981177	0.124793	3.77781	10.9711	4.77912	10.1933	12.4793	吉林省	辽源市	220000	中部	东南侧
辽源市	220400	2018	吉林省	220000	11787	230.76	37.27	0.3	48.68	193.97	21.15	1206	136.48	13.01	118	52861	152783	13879	86.85	100	3396	650	4542	6355	98.55	90.88	41.6		15260.5		5807	569274	33	-388.025	10.564	25.7288	45.1695	0.993955	0.13954	3.7281	10.8754	4.77069	10.2203	13.954	吉林省	辽源市	220000	中部	东南侧
辽源市	220400	2019	吉林省	220000	11177	229.21	37.3	2	29.41	198	22.09	1199	149.8	12.69	117	35108	167019	15173	94.98	100	2651	637	4363	8293	100	97.99	39.48		10611		6148	380041	36	-363.869	10.0775	26.7607	51.8376	0.994568	0.148754	3.67579	10.4662	4.76217	10.2479	14.8754	吉林省	辽源市	220000	中部	东南侧
辽源市	220400	2020	吉林省	220000	10567	227.66	39.245	3.7	28.14	202.03	23.03	1192	163.12	12.37	116	37171	181255	16467	96.23	100	1969	624	3065	10231	101.45	105.1	37.36		5961.5		7960	190809	39	-251.934	9.83885	28.5517	53.0431	0.995192	0.172259	3.6206	10.5233	4.75359	10.2759	17.2259	吉林省	辽源市	220000	中部	东南侧
通化市	220500	2007	吉林省	220000	9501	149.33	29.37	20.08	49.69	185.68	4.86	3154	91.48	28.03	226.465	15559	82845	73246	12.825	60.87	6887	7118	39951	27204	82.34	31.68	45.32		85204		23801	4700000	65	-994.307	91.3165	15.9142	35.9879	0.885135	0.007904	3.81375	9.65239	5.42259	13.9271	0.790431	吉林省	通化市	220000	中部	东南侧
通化市	220500	2008	吉林省	220000	13017	149.85	30.77	22.1	52.5	244.97	5.51	3337	92.64	27.25	226.727	19703	101496	92515	25.65	61.91	10668	6953	30471	16870	89.21	31.94	46.11		80758		25851	4300000	62	-1197.07	61.4438	15.8781	36.9695	0.895256	0.046549	3.83103	9.88853	5.42375	14.7181	4.65488	吉林省	通化市	220000	中部	东南侧
通化市	220500	2009	吉林省	220000	11990	149.27	31.53	15.3	51.82	304.26	6.16	7833.72	93.8	26.47	226.99	22820	120147	111784	38.475	100	15499	6387	33779	39754	81.33	32.98	46.9		76312		27901	3900000	59	-1475.55	31.1372	16.5161	39.8828	0.905353	0.142859	3.84802	10.0354	5.42491	34.5113	14.2859	吉林省	通化市	220000	中部	东南侧
通化市	220500	2010	吉林省	220000	10949	144.87	41.22	17.15	52.12	363.55	6.81	8032.78	94.96	25.69	226.47	27690	138798	131053	51.3	99.78	19529	6807	38143	19949	85.49	33	47.69	165548	71866		29951	3500000	56	-1313.19	31.763	22.9567	40.1466	0.915135	0.166021	3.86472	10.2288	5.42261	35.4695	16.6021	吉林省	通化市	220000	中部	东南侧
通化市	220500	2011	吉林省	220000	10999	144.79	36.02	16.5	52.31	422.84	7.46	8302	96.12	24.91	226.1	34515	157449	150322	88.02	88.02	24483	9019	51258	20856	80.02	33.02	50.09		67420	346	32001	3100000	53	-1519.27	22.6553	23.2508	42.8262	0.925012	0.18187	3.91382	10.4492	5.42098	36.7183	18.187	吉林省	通化市	220000	中部	东南侧
通化市	220500	2012	吉林省	220000	8513	143.89	35.63	12.1	53	482.13	8.11	8786	97.28	24.13	225.3	39111	176100	169591	89.85	96.54	40961	13698	45389	17620	81.24	33.04	52.82		62974		34051	2700000	50	-1501.11	18.6816	24.1145	44.6871	0.934797	0.18057	3.96689	10.5742	5.41743	38.9969	18.057	吉林省	通化市	220000	中部	东南侧
通化市	220500	2013	吉林省	220000	8872	142.43	35.4	13.88	54.19	541.42	8.76	9185	98.44	23.35	223.4	45200	194751	188860	92.41	97.45	73107	11904	37207	18520	90.26	33.06	233.78		64753		36101	2200000	47	-1444.5	14.4971	24.2122	48.1334	0.944379	0.169768	5.45438	10.7189	5.40896	41.1146	16.9768	吉林省	通化市	220000	中部	东南侧
通化市	220500	2014	吉林省	220000	9095	142.32	37.44	6.7	52.95	600.71	9.41	2397	99.6	22.57	222.2	45378	213402	208129	89.94	21.3	48658	10145	60951	42105	85.5	33.08	55.81		57120.4		38151	1800000	44	-1201.16	15.3985	24.1854	49.3249	0.95427	0.181174	4.02195	10.7228	5.40358	10.7876	18.1174	吉林省	通化市	220000	中部	东南侧
通化市	220500	2015	吉林省	220000	8400	141.56	38.25	7.2	51.14	660	10.06	4391	100.76	21.79	221.65	45171	232053	227398	89.8	97.82	47010	12078	58489	25433	88.89	33.1	56.98		49487.8		40201	1400000	41	-1082.1	12.3689	25.8425	55.2989	0.964373	0.174438	4.0427	10.7182	5.4011	19.8105	17.4438	吉林省	通化市	220000	中部	东南侧
通化市	220500	2016	吉林省	220000	6400	140.8	38.3	3.8	47.7	719.29	10.71	11179	101.92	21.01	221	42979	250704	246667	95.09	88.75	66721	1288	42539	17504	80.71	33.12	58.15		41855.1		15473	1200000	38	-889.393	11.2526	26.8552	55.8824	0.974514	0.164991	4.06303	10.6685	5.39816	50.5837	16.4991	吉林省	通化市	220000	中部	东南侧
通化市	220500	2017	吉林省	220000	8472	140.04	36.46	0.2	43.215	778.58	11.36	17967	103.08	20.23	219	40638	269355	265936	93.71	88.09	59836	916	12749	17344	78.66	33.14	59.32		34222.5		11709	1000000	35	-856.867	10.8095	27.4292	45.7489	0.984622	0.156255	4.08295	10.6125	5.38907	82.0411	15.6255	吉林省	通化市	220000	中部	东南侧
通化市	220500	2018	吉林省	220000	6650	139.28	36.59	3.4	38.73	837.87	12.01	24755	104.24	19.45	217	38297	288006	285205	95.12	91.03	40403	1514	9821	12893	72.53	33.16	60.49		26589.9		12873	755180	32	-844.915	10.3481	27.8111	50.2074	0.994916	0.163498	4.10248	10.5531	5.3799	114.078	16.3498	吉林省	通化市	220000	中部	东南侧
通化市	220500	2019	吉林省	220000	9107	138.52	38.44	4.3	31.46	897.16	12.66	31543	105.4	18.67	215	33702	306657	304474	99.21	46.86	30684	1333	8339	18560	82	33.18	61.66		18957.3		11457	509130	29	-754.842	10.2235	28.4279	50.5535	0.994522	0.16135	4.12163	10.4253	5.37064	146.712	16.135	吉林省	通化市	220000	中部	东南侧
通化市	220500	2020	吉林省	220000	11564	137.76	40.195	1.6	32.04	956.45	13.31	38331	106.56	17.89	213	35113	325308	323743	98.715	73.43	27403	1152	6857	24227	91.47	33.2	62.83		11324.6		10841.5	263081	26	-584.982	9.14948	31.2958	49.7183	0.994122	0.177517	4.14043	10.4663	5.36129	179.958	17.7517	吉林省	通化市	220000	中部	东南侧
白山市	220600	2007	吉林省	220000	9644	74.3	4.21	21.8	54.43	187.9	1.79	1917.1	65.98	18.92	130.512	18273	23592	12606	5.53	92.9	2093	1289	34018	43767	30.3	9.56	26.37		20934		55163	3300000	53	-819.751	61.8543	30.5795	52.087	0.885716	0.007394	3.27223	9.81318	4.87147	14.689	0.739396	吉林省	白山市	220000	中部	东南侧
白山市	220600	2008	吉林省	220000	10963	74.17	3.29	19.9	56.12	190.18	1.56	2015.6	67.64	19.64	130.111	23159	24279	21174	11.06	93.65	3035	1181	29289	41990	21.28	10.1	26.96		25180		50033	3100000	51	-910.591	44.2555	30.5738	49.7958	0.895244	0.062603	3.29435	10.0501	4.86839	15.4914	6.26033	吉林省	白山市	220000	中部	东南侧
白山市	220600	2009	吉林省	220000	11189	74.19	29.7	21.5	56.51	192.46	1.33	4753.44	69.3	20.36	129.71	27495	24966	29742	16.59	94.87	2787	1608	30543	38074	35.43	16.48	27.55		29426		44903	2800000	49	-1010.35	24.3816	34.4615	53.9665	0.904832	0.195141	3.316	10.2218	4.8653	36.6467	19.5141	吉林省	白山市	220000	中部	东南侧
白山市	220600	2010	吉林省	220000	13210	73.61	29.88	17.2	60.09	194.74	1.1	4845.91	70.96	21.08	129.21	33524	25653	38310	22.12	86.36	5211	1984	24097	13730	43.32	17	28.14	25593	33672		39773	2600000	47	-1437.05	16.8902	35.601	49.8259	0.914413	0.206024	3.33719	10.42	4.86144	37.5041	20.6024	吉林省	白山市	220000	中部	东南侧
白山市	220600	2011	吉林省	220000	12997	73.5	32.68	16.6	59.72	197.02	0.87	5026	72.62	21.8	128.6	41325	26340	46878	85.39	85.39	4899	1652	19900	11891	33.33	17.52	12.35		37918	354	34643	2300000	45	-1375.15	14.0854	25.8631	50.1866	0.924004	0.185774	2.51366	10.6292	4.85671	39.0824	18.5774	吉林省	白山市	220000	中部	东南侧
白山市	220600	2012	吉林省	220000	11601	73.14	35.42	12.4	60.38	199.3	0.64	5438	74.28	22.52	128.2	50158	27027	55446	53.15	58.7567	6951	1461	22552	11426	39.71	18.04	9.38		42164		29513	2000000	43	-1118.25	13.682	26.2792	49.8206	0.933795	0.177317	2.23858	10.8229	4.85359	42.4181	17.7317	吉林省	白山市	220000	中部	东南侧
白山市	220600	2013	吉林省	220000	12267	72.71	27.3	4.76	59.45	201.58	0.41	5826	75.94	23.24	127.5	53043	27714	64014	67.44	32.1233	12137	1259	28003	10600	63.6	18.56	157.74		46811		24383	1800000	41	-732.655	14.6216	26.0784	51.4667	0.943515	0.164474	5.06095	10.8789	4.84812	45.6941	16.4474	吉林省	白山市	220000	中部	东南侧
白山市	220600	2014	吉林省	220000	14653	72.13	29.07	6.7	59.08	203.86	0.18	1854	77.6	23.96	126.7	53300	28401	72582	70.76	5.49	14574	1526	46327	23603	52.4	19.08	9.5		41308.6		19253	1500000	39	-747.4	12.9949	26.5509	55.9274	0.953305	0.186976	2.25129	10.8837	4.84182	14.633	18.6976	吉林省	白山市	220000	中部	东南侧
白山市	220600	2015	吉林省	220000	12365	71.41	27.3	7.14	56.71	206.14	0.05	2118	79.26	24.68	125.82	53136	29088	81150	79.32	26.99	8006	1542	79327	14173	46.56	19.6	12.09		35806.3		14123	1300000	37	-657.139	10.6267	27.6745	61.8423	0.963196	0.173947	2.49238	10.8806	4.83485	16.8336	17.3947	吉林省	白山市	220000	中部	东南侧
白山市	220600	2016	吉林省	220000	12548	70.69	28	7.3	54.43	208.42	0.28	6090	80.92	25.4	123	56411	29775	89718	88.24	84.74	11475	1210	41370	8747	88.37	20.12	14.68		30303.9		5239	1100000	35	-678.66	7.88967	28.9919	67.2846	0.972804	0.169279	2.68649	10.9404	4.81218	49.5122	16.9279	吉林省	白山市	220000	中部	东南侧
白山市	220600	2017	吉林省	220000	12431	69.97	22.77	5.65	49.77	210.7	0.51	10062	82.58	26.12	120	56221	30462	98286	84.23	84	7760	343	4947	8677	64.43	20.64	17.27		24801.5		4916	913297	33	-540.336	8.70196	29.7333	61.1417	0.982837	0.169133	2.84897	10.937	4.78749	83.85	16.9133	吉林省	白山市	220000	中部	东南侧
白山市	220600	2018	吉林省	220000	11987	69.25	24	4	45.11	212.98	0.74	14034	84.24	26.84	119	56031	31149	106854	85.14	84.75	5148	447	2970	4246	58.23	21.16	19.86		19299.1		3215	685513	31	-462.915	9.32602	31.2185	66.4874	0.993497	0.183462	2.98871	10.9337	4.77912	117.933	18.3462	吉林省	白山市	220000	中部	东南侧
白山市	220600	2019	吉林省	220000	11336	68.53	34.75	3.8	27.76	215.26	0.97	18006	85.9	27.56	117	43744	31836	115422	93.54	57.55	4803	305	2741	3965	62	21.68	22.45		13796.8		2606	457730	29	-430.191	8.87036	31.0684	66.2906	0.994979	0.177007	3.11129	10.6861	4.76217	153.897	17.7007	吉林省	白山市	220000	中部	东南侧
白山市	220600	2020	吉林省	220000	10685	67.81	34.85	0.1	25.74	217.54	1.2	21978	87.56	28.28	115	44021	32523	123990	94.355	78.775	4528	163	2512	3684	65.77	22.2	25.04		8294.38		3060.5	229946	27	-316.965	8.20257	34.4	73.2956	0.996512	0.225057	3.22047	10.6924	4.74493	191.113	22.5057	吉林省	白山市	220000	中部	东南侧
松原市	220700	2007	吉林省	220000	15386	133.38	38.62	20.3	57.55	349.74	23.78	3349.8	42.2	9.88	283.69	21710	68495	4650	18.32	31.5	1436	1385	33250	35122	91.21	24.5	11.04		37038		66115	2100000	65	-1172.28	99.5404	13.9377	16.9974	0.855276	0.008038	2.40153	9.98553	5.64788	11.808	0.803808	吉林省	松原市	220000	中部	东南侧
松原市	220700	2008	吉林省	220000	10516	135.18	42.97	22	56.46	442.44	26.55	4428.5	29.6	10.44	285.205	28486	80360	5889	55.64	63	2054	1331	28136	32383	98.83	24.07	10.78		35991		61615	1900000	62	-1373.08	68.7241	14.0531	18.2045	0.868864	0.032508	2.37769	10.2572	5.65321	15.5274	3.25081	吉林省	松原市	220000	中部	东南侧
松原市	220700	2009	吉林省	220000	12483	136.71	39.81	14.01	49.77	535.14	29.32	6286.36	17	11	286.72	31421	92225	7128	60	60	3958	1485	28746	28865	92.83	27.51	10.52		34944		57115	1700000	59	-1185.77	46.9263	14.9449	15.9598	0.882309	0.098117	2.35328	10.3552	5.65851	21.9251	9.81172	吉林省	松原市	220000	中部	东南侧
松原市	220700	2010	吉林省	220000	11120	137.53	40.09	12.66	51.51	627.84	32.09	8003.05	4.4	11.56	289.19	38136	104090	8367	81.52	81.11	1480	751	16846	6223	99.45	26	10.26	2470	33897		52615	1600000	56	-1349.66	39.5068	15.208	19.7171	0.895957	0.106587	2.32825	10.5489	5.66708	27.674	10.6587	吉林省	松原市	220000	中部	东南侧
松原市	220700	2011	吉林省	220000	14033	138.52	40.56	13.8	49.25	720.54	34.86	8561	8.2	12.12	291.1	46749	115955	9606	91.64	91.64	1832	2141	32293	29868	96.32	24.49	11.85		32850	360	48115	1400000	53	-1525.75	28.9652	14.1841	21.7451	0.9092	0.121376	2.47233	10.7526	5.67367	29.4091	12.1376	吉林省	松原市	220000	中部	东南侧
松原市	220700	2012	吉林省	220000	15233	137.4	40.85	12.1	48.61	813.24	37.63	9022	20.8	12.68	291	55177	127820	10845	93.01	90.48	2777	2485	31667	29823	96.36	22.98	12.02		31803		43615	1200000	50	-1401.04	25.5039	15.9141	25.0515	0.921733	0.126514	2.48657	10.9183	5.67332	31.0034	12.6514	吉林省	松原市	220000	中部	东南侧
松原市	220700	2013	吉林省	220000	15004	134.17	42.1	2.81	47.52	905.94	40.4	3149	33.4	13.24	286.4	58321	139685	12084	95.79	95.75	2828	2559	31112	39914	88.99	21.47	194.78		31810		39115	1100000	47	-1252.21	20.9663	16.5607	26.7353	0.933242	0.116217	5.27187	10.9737	5.65739	10.9951	11.6217	吉林省	松原市	220000	中部	东南侧
松原市	220700	2014	吉林省	220000	15381	132.04	35.66	6.2	45.96	998.64	43.17	3092	46	13.8	280.7	56868	151550	13323	95.88	95.75	2488	2174	36432	31607	92.4	19.96	10.77		28090.1		34615	891108	44	-1263.79	18.5771	17.7627	30.0392	0.944912	0.119344	2.37677	10.9485	5.63729	11.0153	11.9344	吉林省	松原市	220000	中部	东南侧
松原市	220700	2015	吉林省	220000	12940	131.82	43.26	6.3	44.07	1091.34	45.94	3035	58.6	14.36	278.26	58841	163415	14562	95.9	95.75	2099	2131	42728	28621	99.39	18.45	10.39		24370.3		30115	721348	41	-1088.44	15.4075	19.5501	30.3673	0.957568	0.122563	2.34084	10.9826	5.62856	10.9071	12.2563	吉林省	松原市	220000	中部	东南侧
松原市	220700	2016	吉林省	220000	13033	131.6	43.61	2.6	41.9	1184.04	48.71	2978	71.2	14.92	278	59413	175280	15801	96.17	91.77	4305	521	21729	4126	93.43	16.94	10.01		20650.4		7416	244412	38	-1070.25	12.0398	20.4101	31.6367	0.97068	0.114497	2.30359	10.9923	5.62762	10.7122	11.4497	吉林省	松原市	220000	中部	东南侧
松原市	220700	2017	吉林省	220000	13130	131.38	43.79	3.35	35.15	1276.74	51.48	2921	83.8	15.48	277	54662.5	187145	17040	96.25	100	2619	548	5981	6371	75.4	15.43	9.63		16930.5		8195	196913	35	-914.028	12.9017	20.509	27.657	0.983774	0.118046	2.26488	10.9089	5.62402	10.5451	11.8046	吉林省	松原市	220000	中部	东南侧
松原市	220700	2018	吉林省	220000	12270	131.16	36.5	4.1	28.4	1369.44	54.25	2864	96.4	16.04	275	49912	199010	18279	96.75	100	1966	705	2684	3113	76.63	13.92	9.25		13210.6		4165	149415	32	-923.551	12.1145	24.3636	33.0364	0.996951	0.138813	2.22462	10.818	5.61677	10.4145	13.8813	吉林省	松原市	220000	中部	东南侧
松原市	220700	2019	吉林省	220000	12057	130.94	36.01	2.6	19.58	1462.14	57.02	2807	109	16.6	275	26559	210875	19518	96.11	100	6170	715	3665	3156	74	12.41	8.87		9490.75		4158	101916	29	-801.749	12.3818	24.8836	38.0255	0.997107	0.149536	2.18267	10.1871	5.61677	10.2073	14.9536	吉林省	松原市	220000	中部	东南侧
松原市	220700	2020	吉林省	220000	11844	130.72	38.63	2.1	18.33	1554.84	59.79	2750	121.6	17.16	275	27487	222740	20757	100	100	4022	725	3157	3199	71.37	10.9	8.49		5770.88		6457	54417.6	26	-637.662	10.9084	25.4836	42.7091	0.997262	0.160355	2.13889	10.2215	5.61677	10	16.0355	吉林省	松原市	220000	中部	东南侧
白城市	220800	2007	吉林省	220000	11589	78.82	29.92	18.9	40.61	161.7	91.85	1147.9	34.82	1.46	202.158	11279	14353	493	2.675	88.69	4445	1480	16944	15913	95.45	20.7	75.51		907		15690	108738	44	-1315.87	64.5871	21.414	28.9181	0.88921	0.007513	4.32427	9.3307	5.30905	5.67825	0.751343	吉林省	白城市	220000	中部	东南侧
白城市	220800	2008	吉林省	220000	12485	78.81	30	20.2	39.2	181.98	106.83	1234.2	25.76	1.56	202.604	14327	1132	670	5.35	88.69	3832	1500	15870	17437	95.14	20.92	21.61		7922		15673	3933	42.5	-1352.43	49.6578	20.967	28.6224	0.899101	0.045357	3.07316	9.5699	5.31125	6.09169	4.53567	吉林省	白城市	220000	中部	东南侧
白城市	220800	2009	吉林省	220000	12886	78.92	31.55	17.98	42.06	202.26	121.81	2319.01	16.7	1.66	203.05	17404	12089	847	8.025	72.2433	4242	2339	14133	15828	93.83	21.89	32.29		14937		15656	100872	41	-1362.22	29.8165	15.9025	29.2687	0.908949	0.126879	3.47476	9.76446	5.31345	11.4209	12.688	吉林省	白城市	220000	中部	东南侧
白城市	220800	2010	吉林省	220000	17902	78.71	31.55	19.3	45.26	222.54	136.79	2408.11	7.64	1.76	202.91	21973	25310	1024	10.7	55.7967	4685	2052	13608	9408	80.76	22	86.19	1237	21952		15639	205677	39.5	-1483.64	25.7174	21.0931	30.1365	0.918519	0.145397	4.45655	9.99757	5.31276	11.8679	14.5397	吉林省	白城市	220000	中部	东南侧
白城市	220800	2011	吉林省	220000	12600	78.67	32.42	16.7	48.76	242.82	151.77	2467	1.42	1.86	202.6	27374	38531	1201	39.35	39.35	5368	2639	15046	9826	80.61	22.11	91.92		28967	355	15622	310482	38	-1678.4	18.6728	20.7799	30.3159	0.928042	0.157069	4.52092	10.2174	5.31123	12.1767	15.7069	吉林省	白城市	220000	中部	东南侧
白城市	220800	2012	吉林省	220000	15596	77.69	28.6	12.2	47.28	263.1	166.75	2544	10.48	1.96	201.3	30576	51752	1378	60.21	40.095	6133	1922	19632	8175	85.85	22.22	95.25		35982		15605	415287	36.5	-1389.74	17.8458	21.4456	30.3477	0.937287	0.148952	4.55651	10.328	5.3048	12.6378	14.8952	吉林省	白城市	220000	中部	东南侧
白城市	220800	2013	吉林省	220000	16350	77.34	28.62	12.49	47.37	283.38	181.73	2015	19.54	2.06	199.6	34791	64973	1555	76.45	40.84	7107	1764	18705	8481	95.1	22.33	197.15		37077		15588	520092	35	-1189.42	15.3303	21.8687	31.7034	0.946546	0.141986	5.28397	10.4571	5.29632	10.0952	14.1986	吉林省	白城市	220000	中部	东南侧
白城市	220800	2014	吉林省	220000	16761	76.55	27.41	7.2	46.47	303.66	196.71	1996	28.6	2.16	198.4	34586	78194	1732	79.93	77.48	8468	1885	39132	11919	94.16	22.44	99.6		32612.3		15571	624897	33.5	-1331.91	12.6048	21.623	37.1068	0.956074	0.148665	4.60116	10.4512	5.29029	10.0605	14.8665	吉林省	白城市	220000	中部	东南侧
白城市	220800	2015	吉林省	220000	13006	76.48	31.26	7.3	45.53	323.94	211.69	1977	37.66	2.26	197.21	35571	91415	1909	80.03	84.51	9443	1355	37714	10198	70.4	22.55	100.68		28147.5		15554	729702	32	-1056.03	11.2499	23.0972	35.7081	0.96572	0.140266	4.61195	10.4793	5.28427	10.0248	14.0266	吉林省	白城市	220000	中部	东南侧
白城市	220800	2016	吉林省	220000	12923	76.41	31.35	2.8	44.6	344.22	226.67	1958	46.72	2.36	195	35892	104636	2086	87.74	79.63	9390	265	26852	6034	99.87	22.66	101.76		23682.8		7038	575732	30.5	-834.773	10.4895	23.759	37.5949	0.975355	0.132107	4.62262	10.4883	5.273	10.041	13.2107	吉林省	白城市	220000	中部	东南侧
白城市	220800	2017	吉林省	220000	12355	76.34	32.82	2.45	38.77	364.5	241.65	1939	55.78	2.46	192	33870.5	117857	2263	88.25	29.4	7910	267	7206	5685	98.65	22.77	102.84		19218		5809	460718	29	-773.724	10.3448	24.4115	32.7969	0.985151	0.127125	4.63317	10.4303	5.25749	10.099	12.7125	吉林省	白城市	220000	中部	东南侧
白城市	220800	2018	吉林省	220000	12822	76.27	34.25	2.1	32.94	384.78	256.63	1920	64.84	2.56	190	31849	131078	2440	94.17	100	12740	426	3422	4600	77.94	22.88	103.92		14753.3		3658	345704	27.5	-763.741	9.88554	26.1947	34.5368	0.995282	0.133716	4.64362	10.3688	5.24702	10.1053	13.3716	吉林省	白城市	220000	中部	东南侧
白城市	220800	2019	吉林省	220000	9073	76.2	36.04	1.75	16.34	405.06	271.61	1901	73.9	2.66	189	25980	144299	2617	94.69	99.93	9782	735	3174	4001	94	22.99	105		10288.5		3236	230690	26	-684.646	9.77755	27.3757	37.3016	0.992634	0.134463	4.65396	10.1651	5.24175	10.0582	13.4463	吉林省	白城市	220000	中部	东南侧
白城市	220800	2020	吉林省	220000	5324	76.13	39.15	1.4	16.27	425.34	286.59	1882	82.96	2.76	188	27230	157520	2794	95.99	100	8065	1044	2926	3402	110.06	23.1	106.08		5823.75		3117.5	115676	24.5	-551.214	8.48759	29.0638	38.6915	0.989958	0.140965	4.66419	10.2121	5.23644	10.0106	14.0965	吉林省	白城市	220000	中部	东南侧
哈尔滨市	230100	2007	黑龙江省	230000	77000	186.05	30.62	13.5	37.04	196.71	121.89	9454	91	9.84	977.492	24768	341754	55308	50.52	85	61695	3356	58232	60088	70.9	19.07	447.72		53571		134802	10000000	5	-6416.43	64.2242	18.4145	37.852	0.87834	0.018763	6.10417	10.1173	6.88499	9.67169	1.87635	黑龙江省	哈尔滨市	230000	中部	东南侧
哈尔滨市	230100	2008	黑龙江省	230000	73100	186.53	33.71	13.2	37.57	188.92	139.01	10240.2	91	11.02	984.096	29012	337062	61205	62.26	85	72491	4039	54022	59969	74.76	21.32	460.3		72370		124120	9400000	1	-5913.58	53.2232	18.4941	37.8012	0.889641	0.07529	6.13188	10.2755	6.89172	10.4057	7.52901	黑龙江省	哈尔滨市	230000	中部	东南侧
哈尔滨市	230100	2009	黑龙江省	230000	76000	186.85	39.14	13	36.16	181.13	156.13	12603.5	91	12.2	990.7	32053	332370	67102	64	53.9	63155	3510	51879	50271	76.3	25.65	472.88		91169		113438	8500000	3	-5343.18	31.4908	19.1864	44.1758	0.900791	0.210246	6.15884	10.3751	6.89841	12.7218	21.0246	黑龙江省	哈尔滨市	230000	中部	东南侧
哈尔滨市	230100	2010	黑龙江省	230000	85100	186.93	38.4	14	37.78	173.34	173.25	13068	91	13.38	991.81	36951	327678	72999	60.5	75	89360	3283	54000	30000	89.68	27	485.46	67589	109968		102756	7600000	7	-5185.92	31.9939	21.7007	47.0846	0.911304	0.240348	6.1851	10.5174	6.89953	13.1759	24.0348	黑龙江省	哈尔滨市	230000	中部	东南侧
哈尔滨市	230100	2011	黑龙江省	230000	79900	187.17	37.94	12.3	38.83	165.55	190.37	14837	91	14.56	992.6	42736	322986	78896	73.94	79.7	115052	5838	90208	47577	91.07	28.35	484.76		128767	317	92074	6700000	11	-5122.16	24.7717	20.8382	49.3653	0.921769	0.254585	6.18365	10.6628	6.90033	14.9476	25.4585	黑龙江省	哈尔滨市	230000	中部	东南侧
哈尔滨市	230100	2012	黑龙江省	230000	95700	187.22	37.03	10	36.02	157.76	207.49	15618	91	15.74	993.4	45810	318294	84793	91.6	85.3	127906	6497	80740	52257	92.46	29.7	485.37		147566		81392	5800000	15	-5242.29	23.3247	19.1262	52.1995	0.932218	0.269808	6.18491	10.7323	6.90113	15.7218	26.9808	黑龙江省	哈尔滨市	230000	中部	东南侧
哈尔滨市	230100	2013	黑龙江省	230000	95091	187.53	36.06	10.26	34.76	149.97	224.61	13191	91	16.92	994.4	50423	313602	90690	90.47	87.29	119158	4487	65987	82323	93.85	31.05	206.21		118419		70710	4900000	19	-4824.62	22.1322	22.498	60.4153	0.942662	0.254939	5.3289	10.8282	6.90214	13.2653	25.4939	黑龙江省	哈尔滨市	230000	中部	东南侧
哈尔滨市	230100	2014	黑龙江省	230000	88270	186.04	35.46	6.9	33.41	142.18	241.73	13989	91	18.1	991.3	53872	308910	96587	89.3	86	100276	5188	113820	130401	98.07	32.4	512.91		104513		60028	4000000	23	-4371.15	18.8963	20.579	65.974	0.95289	0.273028	6.2401	10.8944	6.89902	14.1118	27.3028	黑龙江省	哈尔滨市	230000	中部	东南侧
哈尔滨市	230100	2015	黑龙江省	230000	95411	180.98	34.8867	7.1	32.39	134.39	258.85	14787	91	19.28	974.33	59027	304218	102484	90.14	91.63	90855	4809	105642	67433	99.8	33.75	690.42		90607.3		49346	3100000	27	-4466.83	15.0592	24.2875	74.873	0.962659	0.263834	6.5373	10.9858	6.88175	15.1766	26.3834	黑龙江省	哈尔滨市	230000	中部	东南侧
哈尔滨市	230100	2016	黑龙江省	230000	89602	175.92	34.3133	7.3	31.08	126.6	275.97	15585	91	20.46	962	63445	299526	108381	92.2	87.3	76353	4235	92030	21781	99.29	35.1	867.93		76701.4		26217	3500000	31	-3867.75	15.1353	24.7599	73.9927	0.972905	0.245673	6.76611	11.0579	6.86901	16.2006	24.5673	黑龙江省	哈尔滨市	230000	中部	东南侧
哈尔滨市	230100	2017	黑龙江省	230000	88206	170.86	33.74	6.2	28.945	118.81	293.09	16383	91	21.64	959	64769.5	294834	114278	94.2	87	87425	2358	19168	34857	98.78	36.45	1045.44		62795.5		35398	2800000	35	-3805.96	13.9389	22.9406	73.5141	0.983579	0.250383	6.95219	11.0786	6.86589	17.0834	25.0383	黑龙江省	哈尔滨市	230000	中部	东南侧
哈尔滨市	230100	2018	黑龙江省	230000	103000	165.8	35.37	5.1	26.81	111.02	310.21	17181	91	22.82	953	66094	290142	120175	94.4667	91.3333	119777	481	15945.3	47933	98.27	37.8	1222.95		48889.6		30922	2100000	39	-3645.33	13.5408	27.873	79.0588	0.994302	0.274749	7.10902	11.0988	6.85961	18.0283	27.4749	黑龙江省	哈尔滨市	230000	中部	东南侧
哈尔滨市	230100	2019	黑龙江省	230000	94798	160.74	35.7	4.35	21.48	103.23	327.33	17979	91	24	951	55175	285450	126072	94.7333	95.6667	156306	1396	12722.7	61009	97.76	39.15	1400.46		34983.8		26446	1400000	43	-3570.27	12.6412	29.4132	82.9527	0.994928	0.283002	7.24456	10.9183	6.85751	18.9054	28.3002	黑龙江省	哈尔滨市	230000	中部	东南侧
哈尔滨市	230100	2020	黑龙江省	230000	86596	155.68	34.385	0.55	22.07	95.44	344.45	18777	91	25.18	949	54570	280758	131969	95	100	126930	3273	9500	74085	97.25	40.5	1577.97		21077.9		21970	701046	47	-2346.56	10.0722	31.4584	81.0337	0.995556	0.297023	7.36389	10.9072	6.85541	19.7861	29.7023	黑龙江省	哈尔滨市	230000	中部	东南侧
齐齐哈尔市	230200	2007	黑龙江省	230000	34657	133.7	23.84	11.5	33.45	235.77	139.92	5267.3	91.21	8.79	567.76	10302	78601	6732	39.7	43.5	5499	8661	52933	59755	72.46	1172.95	88.47		2226		195171	11000000	8	-2064.09	106.722	13.1517	25.6728	0.859301	0.010505	4.48266	9.24009	6.3417	9.27734	1.05049	黑龙江省	齐齐哈尔市	230000	中部	东南侧
齐齐哈尔市	230200	2008	黑龙江省	230000	38247	134.03	31.22	14.8	34.77	264.88	199.37	5031.3	89.28	12.02	569.08	12272	83086	7488	47.47	31.21	8547	8579	58091	36140	66.13	1179.22	88.24		3039		166667	9200000	5	-2128.8	79.5916	12.6573	25.5096	0.871928	0.041417	4.48006	9.41508	6.34402	8.84111	4.14169	黑龙江省	齐齐哈尔市	230000	中部	东南侧
齐齐哈尔市	230200	2009	黑龙江省	230000	35508	134.58	35.51	10.2	36.01	293.99	258.82	6263	87.35	15.25	570.4	12714	87571	8244	42.93	32.37	7973	4967	48755	3839	67.1	34.37	88.01		3852		138163	7600000	2	-2570.23	35.9647	38.5186	29.8264	0.884496	0.190816	4.47745	9.45046	6.34634	10.98	19.0816	黑龙江省	齐齐哈尔市	230000	中部	东南侧
齐齐哈尔市	230200	2010	黑龙江省	230000	34225	133.77	30.25	18.5	40.63	323.1	318.27	6750.82	85.42	18.48	569.83	16309	92056	9000	67.46	50.96	14807	6089	54940	3476	67.1	34	87.78	16335	4665		109659	6100000	1	-2196.55	40.8773	38.5571	29.8563	0.896665	0.20171	4.47483	9.69947	6.34534	11.8471	20.171	黑龙江省	齐齐哈尔市	230000	中部	东南侧
齐齐哈尔市	230200	2011	黑龙江省	230000	33694	133.59	37.86	14	41.79	352.21	377.72	7492	83.49	21.71	567.7	19815	96541	9756	67.46	60.96	21437	6089	4875	3476	67.1	33.63	88.19		5478	346	81155	4600000	4	-2396	28.8612	14.1624	26.8046	0.908608	0.145026	4.47949	9.89419	6.34159	13.1971	14.5026	黑龙江省	齐齐哈尔市	230000	中部	东南侧
齐齐哈尔市	230200	2012	黑龙江省	230000	7690	131.64	8.41	8.9	37.35	381.32	437.17	7748	81.56	24.94	563.2	22139	101026	10512	68	61	10395	7066	4875	3476	71.45	33.26	90.09		6291		52651	3000000	7	-2342.57	28.1178	27.0188	35.3018	0.920307	0.183908	4.50081	10.0051	6.33363	13.7571	18.3908	黑龙江省	齐齐哈尔市	230000	中部	东南侧
齐齐哈尔市	230200	2013	黑龙江省	230000	35468	131.15	37.86	4.62	36.68	410.43	496.62	7875	79.63	28.17	558	22090	105511	11268	74.64	53.41	9359	7006	4875	3476	71	32.89	129.35		6291		24147	1500000	10	-2227.74	25.5729	16.1667	42.4839	0.932109	0.158461	4.86252	10.0029	6.32436	14.1129	15.8461	黑龙江省	齐齐哈尔市	230000	中部	东南侧
齐齐哈尔市	230200	2014	黑龙江省	230000	39083	130.27	45.01	5.1	32.78	439.54	556.07	6037	77.7	31.4	555.1	23099	109996	12024	64.6	57.08	12913	5689	5977	3521	83	32.52	99.06		6948.38		4357	29691	13	-2289.46	19.4091	16.869	42.7058	0.944365	0.164127	4.59573	10.0475	6.31915	10.8755	16.4127	黑龙江省	齐齐哈尔市	230000	中部	东南侧
齐齐哈尔市	230200	2015	黑龙江省	230000	403054	129.27	38.51	6.5	31.04	468.65	615.52	4199	75.77	34.63	551.31	24430	114481	12780	65	58	21961	5174	67726	58069	95.3	32.15	116.03		7605.75		32861	1600000	16	-2293.69	15.9476	13.2049	46.6217	0.95668	0.147311	4.75385	10.1036	6.3123	7.61641	14.7311	黑龙江省	齐齐哈尔市	230000	中部	东南侧
齐齐哈尔市	230200	2016	黑龙江省	230000	44000	128.27	37.86	6.15	30.85	497.76	674.97	2361	73.84	37.86	547	25690	118966	13536	75.04	68.33	4490	3269	52907.3	20139	89.95	31.78	133		8263.13		28070	1000000	19	-2058.44	15.5885	17.3583	47.6691	0.969136	0.150111	4.89035	10.1539	6.30445	4.31627	15.0111	黑龙江省	齐齐哈尔市	230000	中部	东南侧
齐齐哈尔市	230200	2017	黑龙江省	230000	45189	127.27	38.07	6.19	28.45	526.87	734.42	523	71.91	41.09	539	25980.5	123451	14292	80.3267	75.2225	9390	3007.33	38088.5	19315.3	84.6	31.41	149.97		8920.5		23279	812343	22	-1978.19	14.5048	19.2523	46.7885	0.981665	0.165015	5.01044	10.1651	6.28972	0.970315	16.5015	黑龙江省	齐齐哈尔市	230000	中部	东南侧
齐齐哈尔市	230200	2018	黑龙江省	230000	39629	126.27	38.28	6.23	26.05	555.98	793.87	1315	69.98	44.32	532	26271	127936	15048	85.6133	82.115	11429	2745.67	23269.8	18491.7	79.25	31.04	166.94		9577.88		18488	611717	25	-1844.66	14.3512	19.4229	50.2801	0.994582	0.171869	5.11763	10.1762	6.27664	2.47181	17.1869	黑龙江省	齐齐哈尔市	230000	中部	东南侧
齐齐哈尔市	230200	2019	黑龙江省	230000	36224	125.27	37.69	6	21.69	585.09	853.32	3153	68.05	47.55	528	22667	132421	15804	90.9	89.0075	13142	2484	8451	17668	73.9	30.67	183.91		10235.3		13697	411090	28	-1724.77	13.913	20.3693	56.6705	0.995115	0.185453	5.21445	10.0287	6.2691	5.97159	18.5452	黑龙江省	齐齐哈尔市	230000	中部	东南侧
齐齐哈尔市	230200	2020	黑龙江省	230000	32819	124.27	40.95	3.5	22.42	614.2	912.77	4991	66.12	50.78	524	24273	136906	16560	90.35	95.9	17092	2222.33	20024	16844.3	68.55	30.3	200.88		10892.6		13257	210464	31	-1047.59	11.8472	23.2672	56.0706	0.995656	0.196331	5.30271	10.0971	6.26149	9.52481	19.6331	黑龙江省	齐齐哈尔市	230000	中部	东南侧
鸡西市	230300	2007	黑龙江省	230000	14832	84.82	40.56	12.2	31.46	209.07	137.59	3845.2	190.58	47.91	192.08	13858	5500	10939	12.5	81.35	1759	1654	21933	32476	80.66	25.39	50.75		87889		51377	73444	103	-405.377	126.368	13.3434	32.7468	0.98982	0.00794	3.92691	9.53662	5.25791	20.0187	0.793999	黑龙江省	鸡西市	230000	中部	东南侧
鸡西市	230300	2008	黑龙江省	230000	15011	84.7	38.03	12.3	32.44	217.15	150.15	3971	258.44	43.03	191.395	16541	8811	18578	25	81.9	2195	1559	21900	29683	73.98	31.47	52.47		72192		47163	331784	97	-691.702	68.1121	13.4016	32.9214	0.990213	0.047248	3.96024	9.7136	5.25434	20.7477	4.72484	黑龙江省	鸡西市	230000	中部	东南侧
鸡西市	230300	2009	黑龙江省	230000	18700	84.64	42.13	13.8	39.12	225.23	162.71	4167.56	326.3	38.15	190.71	18547	12122	26217	37.5	82.5	2600	1239	20060	22584	81	27.92	54.19		56495		42949	590124	91	-911.795	29.34	21.2364	42.2631	0.990609	0.200172	3.9925	9.82806	5.25075	21.8529	20.0172	黑龙江省	鸡西市	230000	中部	东南侧
鸡西市	230300	2010	黑龙江省	230000	19020	83.97	39.24	16.1	42.31	233.31	175.27	4445.1	394.16	33.27	189.2	22083	15433	33856	50	83.1	3308	3057	19762	23695	64.8	28	55.91	5368	40798		38735	848464	85	-685.809	35.7656	21.4376	42.6321	0.990968	0.205472	4.02374	10.0026	5.24281	23.4942	20.5472	黑龙江省	鸡西市	230000	中部	东南侧
鸡西市	230300	2011	黑龙江省	230000	19080	83.84	44.03	14	41.95	241.39	187.83	4661	462.02	28.39	188.9	26864	18744	41495	50	85	4459	4109	23323	37044	90.19	28.08	56.59		25101	328	34521	1100000	79	-768.968	25.254	22.2022	49.5606	0.991389	0.229558	4.03583	10.1985	5.24122	24.6744	22.9558	黑龙江省	鸡西市	230000	中部	东南侧
鸡西市	230300	2012	黑龙江省	230000	21253	82.51	42.59	13.6	40.91	249.47	200.39	4925	529.88	23.51	185.9	31076	22055	49134	50	85	8942	3283	24068	68785	91.1	28.16	52.94		9404		30307	1400000	73	-615.202	28.3384	20.4949	55.5245	0.991692	0.246188	3.96916	10.3442	5.22521	26.4927	24.6188	黑龙江省	鸡西市	230000	中部	东南侧
鸡西市	230300	2013	黑龙江省	230000	21809	82.82	40.24	1.96	38.53	257.55	212.95	4958	597.74	18.63	186.6	30530	25366	56773	50	85	3826	2638	21384	81107	90.1	28.24	145.13		33687		26093	1600000	67	-630.956	24.6825	19.3569	53.0011	0.992164	0.211034	4.97763	10.3265	5.22897	26.5702	21.1034	黑龙江省	鸡西市	230000	中部	东南侧
鸡西市	230300	2014	黑龙江省	230000	15661	81.49	40.24	1	29.75	265.63	225.51	4352	665.6	13.75	183.6	27881	28677	64412	50	85	4930	2008	33952	37718	90.1	28.32	47.93		30380.9		21879	1900000	61	-654.659	18.583	21.476	55.2179	0.992484	0.225053	3.86974	10.2357	5.21276	23.7037	22.5053	黑龙江省	鸡西市	230000	中部	东南侧
鸡西市	230300	2015	黑龙江省	230000	14766	80.78	39.31	4.1	25.96	273.71	238.07	3746	733.46	8.87	181.7	28222	31988	72051	59	85	5423	1413	32398	34945	72.86	28.4	45.46		27074.8		17665	2100000	55	-601.506	16.3399	21.7006	62.273	0.992858	0.211248	3.81683	10.2479	5.20236	20.6164	21.1248	黑龙江省	鸡西市	230000	中部	东南侧
鸡西市	230300	2016	黑龙江省	230000	13899	80.07	39.05	6.5	24.27	281.79	250.63	3140	801.32	3.99	181	28647	35299	79690	68	85	5142	445	38434	5837	55.62	28.48	42.99		23768.6		9327	1600000	49	-505.249	16.8059	24.2376	64.8343	0.993284	0.210089	3.76097	10.2628	5.1985	17.3481	21.0089	黑龙江省	鸡西市	230000	中部	东南侧
鸡西市	230300	2017	黑龙江省	230000	15503	79.36	39.3	5.75	24.18	289.87	263.19	2534	869.18	0.89	177.667	29715.5	38610	87329	77	85	6681	1011	6725	4240	38.38	28.56	40.52		20462.5		11120	1300000	43	-529.032	14.6348	24.5854	62.6735	0.993621	0.196265	3.7018	10.2994	5.17991	14.2627	19.6265	黑龙江省	鸡西市	230000	中部	东南侧
鸡西市	230300	2018	黑龙江省	230000	17107	78.65	39.55	5	24.09	297.95	275.75	1928	937.04	5.77	174.333	30784	41921	94968	86	85	4734	1577	9470	2643	21.14	28.64	38.05		17156.4		9527	954717	37	-474.76	14.7615	26.5296	64.5201	0.99397	0.185021	3.6389	10.3348	5.16097	11.0593	18.5021	黑龙江省	鸡西市	230000	中部	东南侧
鸡西市	230300	2019	黑龙江省	230000	18711	77.94	39.8	4.6	22.15	306.03	288.31	1322	1004.9	10.65	171	32278	45232	102607	95	85	5430	2143	12215	1046	3.9	28.72	35.58		13850.3		7934	636828	31	-519.236	12.5367	27.9708	66.8363	0.993157	0.181081	3.57178	10.3821	5.14166	7.73099	18.1081	黑龙江省	鸡西市	230000	中部	东南侧
鸡西市	230300	2020	黑龙江省	230000	20315	77.23	39.95	2.1	23.25	314.11	300.87	716	1072.76	15.53	167.667	34031	48543	110246	104	85	15531	2709	14960	551	13.34	28.8	33.11		10544.1		6341	318938	28	-345.873	9.68612	28.9921	67.3002	0.992312	0.202095	3.49984	10.435	5.12198	4.27038	20.2095	黑龙江省	鸡西市	230000	中部	东南侧
鹤岗市	230400	2007	黑龙江省	230000	12608	74.64	38.4	12.9	42.5	138.5	181.51	591	81.91	0.2	109.857	14048	1665	3747	13.0575	3.659	1459	3485	34331	20380	79.12	28.7	33.51		10133		13812	276651		-432.946	69.9729	26.7619	47.6982	0.909262	0.006595	3.51184	9.55024	4.69918	5.3797	0.659482	黑龙江省	鹤岗市	230000	中部	东南侧
鹤岗市	230400	2008	黑龙江省	230000	12608	74.69	35.93	12.2	43.57	139.36	167.32	617.9	82.88	8.6	109.634	16887	1054	4290	26.115	7.318	1607	2805	36766	19182	79.15	30.67	30.36		13643		13803	423072		-283.277	69.3885	25.7676	52.5112	0.916777	0.060418	3.41313	9.7343	4.69714	5.63604	6.0418	黑龙江省	鹤岗市	230000	中部	东南侧
鹤岗市	230400	2009	黑龙江省	230000	18192	74.69	39.23	13.9	46.39	140.22	153.13	452.79	83.85	17	109.41	18509	443	4833	39.1725	10.977	1969	2790	36277	15123	85.07	32.11	27.21		17153		13794	569493		-227.396	41.1316	26.9262	53.1213	0.924324	0.185401	3.30359	9.82601	4.6951	4.13847	18.5401	黑龙江省	鹤岗市	230000	中部	东南侧
鹤岗市	230400	2010	黑龙江省	230000	16216	74.43	42.4	16.1	46.6	141.08	138.94	531.18	84.82	25.4	109.26	23044	168	5376	52.23	14.636	4610	2705	32703	14739	83.69	35	24.06	7022	20663		13785	715914		-432.224	28.5274	28.9585	56.1322	0.931948	0.200508	3.18055	10.0452	4.69373	4.86162	20.0508	黑龙江省	鹤岗市	230000	中部	东南侧
鹤岗市	230400	2011	黑龙江省	230000	16364	74.22	43.43	14.1	47.73	141.94	124.75	535	85.79	33.8	109	28774	779	5919	43.88	18.295	4801	3825	15685	35143	74.55	37.89	51.51		24173	328	13776	862335		-618.33	17.2196	25.6605	57.5321	0.939531	0.19751	3.94178	10.2672	4.69135	4.90826	19.751	黑龙江省	鹤岗市	230000	中部	东南侧
鹤岗市	230400	2012	黑龙江省	230000	16611	74.03	42.84	13.5	46.85	142.8	110.56	526	86.76	42.2	108.7	32968	1390	6462	49	21.954	4227	4007	16573	26471	74.11	40.78	61.19		27683		13767	1000000		-381.107	23.0297	25.9706	60.8648	0.947132	0.207976	4.11398	10.4033	4.68859	4.83901	20.7976	黑龙江省	鹤岗市	230000	中部	东南侧
鹤岗市	230400	2013	黑龙江省	230000	16765	73.56	33.71	10.67	44.83	143.66	96.37	564	87.73	50.6	107.8	29631	2001	7005	45.42	25.613	9053	3272	14501	26775	88.08	43.67	170.45		26205		13758	1200000		-383.575	20.1873	25.6215	68.4879	0.954522	0.196371	5.13844	10.2966	4.68028	5.23191	19.6371	黑龙江省	鹤岗市	230000	中部	东南侧
鹤岗市	230400	2014	黑龙江省	230000	17016	73.01	42.34	9.7	31.38	144.52	82.18	930	88.7	59	107.4	24154	2612	7548	61.26	29.272	5061	3151	34944	19218	90	46.56	17.76		23379.3		13749	1300000		-340.957	17.1019	25.9776	69.5996	0.962214	0.222961	2.87695	10.0922	4.67656	8.65922	22.2961	黑龙江省	鹤岗市	230000	中部	东南侧
鹤岗市	230400	2015	黑龙江省	230000	17867	72.21	42.51	4	29.88	145.38	67.99	1296	89.67	67.4	106.31	24981	3223	8091	68.04	32.931	3787	3746	27582	17455	90.21	49.45	21		20553.5		13740	1400000		-311.642	14.9944	26.6391	76.6626	0.969769	0.202847	3.04452	10.1259	4.66636	12.1908	20.2847	黑龙江省	鹤岗市	230000	中部	东南侧
鹤岗市	230400	2016	黑龙江省	230000	16678	71.41	42.57	1.2	29.91	146.24	53.8	1662	90.64	75.8	105	25244	3834	8634	75.55	36.59	3458	4101	17977	13789	89.67	52.34	24.24		17727.8		5382	1700000		-297.257	14.0187	27.4952	75.7905	0.977432	0.191984	3.188	10.1363	4.65396	15.8286	19.1984	黑龙江省	鹤岗市	230000	中部	东南侧
鹤岗市	230400	2017	黑龙江省	230000	17218	70.61	41.3	1.75	31.22	147.1	39.61	2028	91.61	84.2	102	27067.5	4445	9177	78.19	81.62	2427	3285	5278	23712	71.63	55.23	27.48		14902		14224	1400000		-254.766	13.7838	30.0686	82.7843	0.985046	0.217173	3.31346	10.2061	4.62497	19.8824	21.7173	黑龙江省	鹤岗市	230000	中部	东南侧
鹤岗市	230400	2018	黑龙江省	230000	14505	69.81	41.3	4.7	32.53	147.96	25.42	2394	92.58	92.6	100	28891	5056	9720	80.56	80.95	3576	3366.5	5055	21115.5	62.815	58.12	30.72		12076.3		12475	1000000		-279.005	12.2249	30.9	84.55	0.99319	0.212953	3.42491	10.2713	4.60517	23.94	21.2953	黑龙江省	鹤岗市	230000	中部	东南侧
鹤岗市	230400	2019	黑龙江省	230000	12346	69.01	41.31	3.7	29.33	148.82	11.23	2760	93.55	101	99	33981	5667	10263	78.7	84.76	4927	3448	4832	18519	54	61.01	33.96		9250.5		10726	683723		-253.935	11.9421	32.8182	86.3838	0.993787	0.211976	3.52518	10.4336	4.59512	27.8788	21.1976	黑龙江省	鹤岗市	230000	中部	东南侧
鹤岗市	230400	2020	黑龙江省	230000	10187	68.21	42.2	0.3	29.12	149.68	2.96	3126	94.52	109.4	98	34809	6278	10806	96.15	99.53	2745	3529.5	2937	15922.5	45.185	63.9	37.2		6424.75		4361	348998		-148.95	10.0307	32.051	80.4592	0.994396	0.235412	3.61631	10.4576	4.58497	31.898	23.5412	黑龙江省	鹤岗市	230000	中部	东南侧
双鸭山市	230500	2007	黑龙江省	230000	8916	64.84	30.65	14.18	42.79	245.49	46.85	4153.8	136.81	13.66	150.49	13744	14668	2525	13.1667	45.5	932	616	42264	25277	70.61	40.1	13.25		43806		43246	2500000	182	-487.769	88.5235	30.7662	49.8239	0.987634	0.007787	2.584	9.52836	5.0139	27.6018	0.778735	黑龙江省	双鸭山市	230000	中部	东南侧
双鸭山市	230500	2008	黑龙江省	230000	9023	64.85	32.06	15.2	42.95	268.33	44.9	3866	152.08	14.91	150.56	17285	11870	3850	26.3333	45.5	2181	943	48382	22747	83	35.16	13.8		43086		40101	2400000	168	-694.275	53.5801	31.6352	50.631	0.987437	0.070541	2.62467	9.75759	5.01436	25.6775	7.05405	黑龙江省	双鸭山市	230000	中部	东南侧
双鸭山市	230500	2009	黑龙江省	230000	9027	64.98	38.66	14.2	43.48	291.17	42.95	4072	167.35	16.16	150.63	19817	9072	5175	39.5	48.1	1171	930	47382	22747	81.05	46.57	14.35		42366		36956	2300000	154	-842.517	24.6934	31.9392	54.4845	0.98724	0.237323	2.66375	9.8943	5.01483	27.0331	23.7323	黑龙江省	双鸭山市	230000	中部	东南侧
双鸭山市	230500	2010	黑龙江省	230000	9522	65.31	42.59	25.1	44.78	314.01	41	775	182.62	17.41	151.19	26215	6274	6500	52.6667	55.32	3377	1107	54489	26387	75	44	14.9	4551	41646		33811	2200000	140	-674.367	29.0192	14.8158	41.6562	0.987084	0.178565	2.70136	10.1741	5.01854	5.126	17.8565	黑龙江省	双鸭山市	230000	中部	东南侧
双鸭山市	230500	2011	黑龙江省	230000	9522	65.16	43.5	15.8	46.34	336.85	39.05	702	197.89	18.66	151.4	33215	3476	7825	65.8333	77.66	5405	4838	32641	34276	83.96	41.43	25.77		40926	330	30666	2000000	126	-544.113	26.1035	20.1321	43.8573	0.9869	0.208641	3.24921	10.4108	5.01993	4.63672	20.8641	黑龙江省	双鸭山市	230000	中部	东南侧
双鸭山市	230500	2012	黑龙江省	230000	19256	64.8	45.71	13.5	45.62	359.69	37.1	3174	213.16	19.91	150.8	37490	678	9150	79	100	5405	3094	29662	37753	48.8	38.86	27.21		40206		27521	1900000	112	-526.532	25.7338	20.5703	44.6419	0.986645	0.215627	3.30359	10.5318	5.01595	21.0477	21.5627	黑龙江省	双鸭山市	230000	中部	东南侧
双鸭山市	230500	2013	黑龙江省	230000	10466	64.54	43.5	1.83	43.06	382.53	35.15	3112	228.43	21.16	150.1	37007	2120	10475	79	100	5995	3063	17556	55986	65.42	36.29	191.64		42908		24376	1800000	98	-580.86	21.1408	22.6516	48.7209	0.986379	0.203171	5.25562	10.5189	5.0113	20.7328	20.3171	黑龙江省	双鸭山市	230000	中部	东南侧
双鸭山市	230500	2014	黑龙江省	230000	11111	65.87	43.1	11.5	26.16	405.37	33.2	2097	243.7	22.41	132.4	28964	4918	11800	55.02	100	6013	2933	37959	42913	89.41	33.72	23.49		38076		21231	1700000	84	-608.024	14.1908	26.4199	51.6918	0.984327	0.213567	3.15657	10.2738	4.88583	15.8384	21.3567	黑龙江省	双鸭山市	230000	中部	东南侧
双鸭山市	230500	2015	黑龙江省	230000	11189	64.99	43.69	3	22.77	428.21	31.25	1082	258.97	23.66	184.16	29237	7716	13125	80	100	3718	3476	35666	37697	89.42	31.15	146.4		33244		18086	1600000	70	-407.153	21.8458	50.8036	50.4941	0.988566	0.28738	4.98634	10.2832	5.21581	5.87533	28.738	黑龙江省	双鸭山市	230000	中部	东南侧
双鸭山市	230500	2016	黑龙江省	230000	10880	64.11	42	2.6	22.09	451.05	29.3	67	274.24	24.91	146	29959	10514	14450	81	100	1289	3009	32817	26219	73.53	28.58	269.31		28412		13497	1800000	56	-414.004	15.6484	58.9589	49.4041	0.985368	0.276734	5.59586	10.3076	4.98361	0.458904	27.6734	黑龙江省	双鸭山市	230000	中部	东南侧
双鸭山市	230500	2017	黑龙江省	230000	15439	63.23	42.93	3.9	21.31	473.89	27.35	948	289.51	26.16	143	32743	13312	15775	96	100	1007	1534	10678	17302	64.6	26.01	392.22		23580		11272	1400000	42	-419.11	14.0196	13.7902	58.8252	0.984847	0.143628	5.97182	10.3964	4.96284	6.62937	14.3628	黑龙江省	双鸭山市	230000	中部	东南侧
双鸭山市	230500	2018	黑龙江省	230000	14513	62.35	43.63	5.2	20.53	496.73	25.4	1963	304.78	27.41	142	35527	16110	17100	95.815	100	2533	2083	8635	17559	17	23.44	515.13		18748		8102	1100000	28	-370.879	14.3579	14.162	62.4437	0.984525	0.128052	6.24442	10.4781	4.95583	13.8239	12.8052	黑龙江省	双鸭山市	230000	中部	东南侧
双鸭山市	230500	2019	黑龙江省	230000	9364	61.47	43.63	4.8	21.36	519.57	23.45	2978	320.05	28.66	141	33857	18908	18425	95.63	100	2747	1985	9880	16071	79	20.87	638.04		13916		7190	714154	27	-356.505	13.5969	25.2766	62.8865	0.995101	0.172445	6.4584	10.4299	4.94876	21.1206	17.2445	黑龙江省	双鸭山市	230000	中部	东南侧
双鸭山市	230500	2020	黑龙江省	230000	4215	60.59	43.66	1.2	22.47	542.41	21.5	3993	335.32	29.91	140	35391	21706	19750	96.01	100	2466	1887	4078	14583	141	18.3	760.95		9084		8552	366412	26	-268.483	9.7629	26.9786	62.1929	0.994171	0.186293	6.63457	10.4742	4.94164	28.5214	18.6293	黑龙江省	双鸭山市	230000	中部	东南侧
大庆市	230600	2007	黑龙江省	230000	21000	128.83	37.09	10.5	84.97	419.6	384.27	1451.7	113.36	18.32	270.372	67161	109691	20960	79.53	85.16	10591	8373	60916	35022	80.72	136.75	235.81		83050		68290	1000000	115	-1785.42	58.1446	23.6267	36.2981	0.984993	0.008571	5.46303	11.1149	5.5998	5.36926	0.857129	黑龙江省	大庆市	230000	中部	东南侧
大庆市	230600	2008	黑龙江省	230000	24748	130.65	43.17	12.3	85.08	558.87	409.59	1552	119.48	22.54	273.546	80655	149331	2127	85.49	85.16	11906	8984	57254	33902	88.47	48.97	233.64		78804		64025	1100000	107	-1940.54	41.8266	23.6011	36.6008	0.985167	0.062212	5.45378	11.2979	5.61147	5.67363	6.22121	黑龙江省	大庆市	230000	中部	东南侧
大庆市	230600	2009	黑龙江省	230000	28358	132.04	37.54	12.11	78.68	698.14	434.91	20223.7	125.6	26.76	276.72	76068	188971	16706	90.13	20.89	13540	8578	59814	30007	70.63	151.31	231.47		74558		59760	1200000	99	-1364.13	30.5768	25.683	38.389	0.985337	0.21036	5.44445	11.2394	5.62301	73.0835	21.036	黑龙江省	大庆市	230000	中部	东南侧
大庆市	230600	2010	黑龙江省	230000	29566	131.86	39.62	12	82.24	837.41	460.23	2552.14	131.72	30.98	278	103576	228611	35539	91.85	50.1	12421	8786	60515	29715	70.77	154	229.3	76540	70312		55495	1300000	91	-1622.66	26.2017	67.1403	44.6223	0.985405	0.336322	5.43503	11.5481	5.62762	9.18036	33.6322	黑龙江省	大庆市	230000	中部	东南侧
大庆市	230600	2011	黑龙江省	230000	31274	132.69	44.7	12.06	82.05	976.68	485.55	2590	137.84	35.2	273	133301	268251	54372	92.23	87	13910	5542	56926	21561	95.92	156.69	227.97		66066	361	51230	1300000	83	-1552.97	20.4955	31.8791	45.3333	0.985138	0.254122	5.42921	11.8004	5.60947	9.48718	25.4122	黑龙江省	大庆市	230000	中部	东南侧
大庆市	230600	2012	黑龙江省	230000	40505	130.82	43.16	10	80.88	1115.95	510.87	2642	143.96	39.42	279.7	142067	307891	73205	92.5	95	19822	6565	55054	31461	96.2	159.38	231.82		61820		46965	1400000	75	-1770.81	18.0335	30.833	48.2767	0.985494	0.251831	5.44596	11.864	5.63372	9.44584	25.1831	黑龙江省	大庆市	230000	中部	东南侧
大庆市	230600	2013	黑龙江省	230000	38501	131.29	45.28	4.51	79.36	1255.22	536.19	2611	150.08	43.64	273.5	147756	347531	92038	93.19	95.19	25545	5174	47034	29463	96.42	162.07	224.89		70215		42700	1500000	67	-1688.46	16.1548	32.6472	53.9123	0.985165	0.251274	5.41561	11.9033	5.6113	9.54662	25.1274	黑龙江省	大庆市	230000	中部	东南侧
大庆市	230600	2014	黑龙江省	230000	39840	130.07	45.36	4.5	75.53	1394.49	561.51	2626	156.2	47.86	271.2	146518	387171	110871	93.03	90.43	8309	3835	77622	31979	95.48	164.76	226.09		61986.1		38435	1600000	59	-1590.98	13.2035	72.972	56.2795	0.985039	0.373278	5.42093	11.8949	5.60286	9.68289	37.3278	黑龙江省	大庆市	230000	中部	东南侧
大庆市	230600	2015	黑龙江省	230000	40000	129.6	45.6	2.3	64.88	1533.76	586.83	2641	162.32	52.08	270.94	110113	426811	129704	95.61	90.5	5049	3695	77690	19776	95.85	167.45	234.33		53757.3		34170	1600000	51	-1482.79	11.6433	75.1938	59.109	0.985025	0.361389	5.45673	11.6093	5.6019	9.74755	36.1389	黑龙江省	大庆市	230000	中部	东南侧
大庆市	230600	2016	黑龙江省	230000	41073	129.13	45.79	1.9	56.07	1673.03	612.15	2656	168.44	56.3	271	94690	466451	148537	42.07	100	12134	3565.5	69376	12664	77.245	170.14	242.57		45528.4		17322	1700000	43	-1375.64	11.1385	35.6753	62.8229	0.985028	0.229175	5.49129	11.4584	5.60212	9.80074	22.9175	黑龙江省	大庆市	230000	中部	东南侧
大庆市	230600	2017	黑龙江省	230000	42850	128.66	43.41	2.72	55.01	1812.3	637.47	2671	174.56	60.52	274	98664.5	506091	167370	42.07	100	4971	3436	15525	9548	58.64	172.83	250.81		37299.5		31410	1400000	35	-1296.6	10.8215	36.2263	59.4015	0.985192	0.208318	5.5247	11.4995	5.61313	9.74818	20.8318	黑龙江省	大庆市	230000	中部	东南侧
大庆市	230600	2018	黑龙江省	230000	38074	128.19	43.68	3.54	53.95	1951.57	662.79	2686	180.68	64.74	273	102639	545731	186203	95.3	96.99	7125	3683	13286	8638	61.58	175.52	259.05		29070.6		30844	1000000	27	-1333.2	9.90926	36.3114	61.2747	0.985138	0.203306	5.55702	11.539	5.60947	9.83883	20.3307	黑龙江省	大庆市	230000	中部	东南侧
大庆市	230600	2019	黑龙江省	230000	32371	127.72	44	4	52.62	2090.84	688.11	2701	186.8	68.96	272	94289	585371	205036	95.51	96.85	33781	3780	13309	7842	59	178.21	267.29		20841.8		30519	684177	29	-1177.03	10.1341	36.6176	62.4338	0.995363	0.209931	5.58833	11.4541	5.6058	9.93015	20.9931	黑龙江省	大庆市	230000	中部	东南侧
大庆市	230600	2020	黑龙江省	230000	26668	127.25	43.945	0.7	46.72	2230.11	713.43	2716	192.92	73.18	271	84784	625011	223869	96.15	100	13359	3877	7524	7046	56.42	180.9	275.53		12612.9		18042	344518	28	-982.129	6.51599	35.7011	62.3616	0.994337	0.214413	5.6187	11.3479	5.60212	10.0221	21.4413	黑龙江省	大庆市	230000	中部	东南侧
伊春市	230700	2007	黑龙江省	230000	20106	38.95	23.89	11.5	37.17	344.05	52.24	690.1	89.97	2.48	128.688	12001	8683	6845	19.75	26.2	2714	1728	12072	31127	64.26	46.91	26.26		9702		15898	490507	28	-228.12	115.935	16.2253	37.9679	0.942592	0.007378	3.26805	9.39275	4.85739	5.3626	0.737819	黑龙江省	伊春市	230000	中部	东南侧
伊春市	230700	2008	黑龙江省	230000	20368	38.96	25.27	12.4	36.71	290.12	56.62	760	89.96	1.85	128.079	14029	6752	11205	39.5	52.4	3022	1546	9761	22624	76.73	50.3	22.88		11162		16133	355624	27.5	-238.417	88.3302	16.482	37.0397	0.946872	0.047093	3.13026	9.54888	4.85264	5.93385	4.70925	黑龙江省	伊春市	230000	中部	东南侧
伊春市	230700	2009	黑龙江省	230000	22584	38.86	26.01	13.1	36.84	236.19	61	1217.03	89.95	1.22	127.47	13530	22187	15565	59.25	78.6	3432	1129	10086	31750	84.05	52.93	19.5		12622		16368	220741	27	-554.87	28.3898	24.6489	38.2992	0.951192	0.173556	2.97041	9.51266	4.84788	9.54758	17.3556	黑龙江省	伊春市	230000	中部	东南侧
伊春市	230700	2010	黑龙江省	230000	21556	38.75	26.01	15.7	39.25	182.26	65.38	1292.42	89.94	0.59	127.21	15924	37622	19925	79	80.6	3432	757	10515	25549	79.01	64	16.12	26344	14082		16603	85858	26.5	-342.508	38.2012	23.6066	45.3424	0.955676	0.189256	2.78006	9.67558	4.84584	10.1597	18.9256	黑龙江省	伊春市	230000	中部	东南侧
伊春市	230700	2011	黑龙江省	230000	20575	38.54	25.39	8	37.83	128.33	69.76	1353	89.93	0.04	126.5	18142	53057	24285	85	81	9122	685	15541	17162	76	75.07	17.76		15542	361	16838	49025	26	-456.38	24.6109	20.3083	45.3597	0.960037	0.186836	2.87695	9.80598	4.84024	10.6957	18.6836	黑龙江省	伊春市	230000	中部	东南侧
伊春市	230700	2012	黑龙江省	230000	22254	38.22	27.99	12.7	33.81	74.4	74.14	1401	89.92	0.67	125.4	20686	68492	28645	85	100	4350	1438	17002	15502	77	86.14	8.82		17002		17073	183908	25.5	-359.35	27.5	22.7512	48.1898	0.964337	0.202379	2.17702	9.93721	4.83151	11.1722	20.2379	黑龙江省	伊春市	230000	中部	东南侧
伊春市	230700	2013	黑龙江省	230000	22606	37.61	29.27	9.41	32.57	20.47	78.52	1444	89.91	1.3	123.5	23129	83927	33005	85	100	5452	829	20252	19467	83.5	97.21	164.19		20252		17308	318791	25	-329.414	25.3593	15.1741	45.5142	0.968509	0.160176	5.10102	10.0488	4.81624	11.6923	16.0176	黑龙江省	伊春市	230000	中部	东南侧
伊春市	230700	2014	黑龙江省	230000	22341	37.19	1.02	9.4	23.48	33.46	82.9	976	89.9	1.93	122	20885	99362	37365	85	100	4182	1105	17543	18890	84	108.28	9.02		18350.6		17543	453674	24.5	-300.396	20.9262	22.1557	54.3279	0.972902	0.199267	2.19944	9.94679	4.80402	8	19.9267	黑龙江省	伊春市	230000	中部	东南侧
伊春市	230700	2015	黑龙江省	230000	21743	36.89	15.78	1.9	18.67	87.39	87.28	508	89.89	2.56	121.58	20414	114797	41725	71.44	100	4047	1059	19241	15870	83.6	119.35	8.5		16449.3		17778	588557	24	-327.612	16.6093	20.7106	54.5731	0.977604	0.172719	2.14007	9.92398	4.80057	4.17832	17.2719	黑龙江省	伊春市	230000	中部	东南侧
伊春市	230700	2016	黑龙江省	230000	22058	36.59	30.54	2.9	19.7	141.32	91.66	40	89.88	3.19	119	21043	130232	46085	87.9	64.26	2629	725	14862	7692	70.12	130.42	7.98		14547.9		11177	656991	23.5	-384.947	13.4312	22.1008	54.2185	0.982018	0.158502	2.07694	9.95432	4.77912	0.336134	15.8502	黑龙江省	伊春市	230000	中部	东南侧
伊春市	230700	2017	黑龙江省	230000	21311	36.29	31.45	4.45	20.67	195.25	96.04	428	89.87	3.82	117	22440	145667	50445	88.53	62.12	2618	692	9991	9113	9.13	141.49	7.46		12646.5		9340	527101	23	-301.526	14.2509	22.9402	54.0085	0.986695	0.161437	2.00956	10.0186	4.76217	3.65812	16.1437	黑龙江省	伊春市	230000	中部	东南侧
伊春市	230700	2018	黑龙江省	230000	18796	35.99	31.8	6	21.64	249.18	100.42	896	89.86	4.45	115	23837	161102	54805	91.94	68.69	1856	514.5	7075.5	9486.5	10.375	152.56	6.94		10745.1		7315	397211	22.5	-287.129	13.789	23.313	56.2	0.991534	0.153	1.9373	10.079	4.74493	7.7913	15.3	黑龙江省	伊春市	230000	中部	东南侧
伊春市	230700	2019	黑龙江省	230000	16576	35.69	33.95	5.51	19.81	303.11	104.8	1364	89.85	5.08	112	26384	176537	59165	80.59	90.7	2140	337	4160	9860	11.62	163.63	6.42		8843.75		5290	267322	22	-261.854	13.2388	24.8482	61.4821	0.992497	0.160877	1.85942	10.1805	4.7185	12.1786	16.0877	黑龙江省	伊春市	230000	中部	东南侧
伊春市	230700	2020	黑龙江省	230000	14356	35.39	36.355	0.16	17.35	357.04	109.18	1832	89.84	5.71	109	26506	191972	63525	99.5	95.1	2258	159.5	3383	10233.5	12.865	174.7	5.9		6942.38		3928	137432	22.5	-185.423	9.77578	25.2202	62.1651	0.993514	0.178822	1.77495	10.1851	4.69135	16.8073	17.8822	黑龙江省	伊春市	230000	中部	东南侧
佳木斯市	230800	2007	黑龙江省	230000	20135	76.61	39.9	14.3	20.84	440.18	31.63	3072.3	95.76	3.28	248.965	13690	8310	4328	48.19	83.55	2637	3511	35187	49469	72.46	27.85	144.18		11976		23448	450134	128	-1419.73	65.1741	16.6811	37.9652	0.90805	0.00778	4.97106	9.52442	5.51731	12.3403	0.777979	黑龙江省	佳木斯市	230000	中部	东南侧
佳木斯市	230800	2008	黑龙江省	230000	19125	76.94	40.35	15.9	20.8	417.94	38.26	3251.6	95.68	4.08	250.458	15871	12349	5541	60.13	85.36	3400	3361	33088	45573	82.5	29.2	136.45		13603		21768	551598	119	-1562.12	46.2953	17.7355	34.8722	0.9164	0.049492	4.91596	9.67225	5.52329	12.9826	4.94921	黑龙江省	佳木斯市	230000	中部	东南侧
佳木斯市	230800	2009	黑龙江省	230000	24045	77.13	40.28	14.1	21.36	395.7	44.89	3093.8	95.6	4.88	251.95	17172	16388	6754	66.53	47.21	3300	3276	33770	21801	81.41	30.37	128.72		15230		20088	653062	110	-1425.09	26.8603	19.8095	37.9044	0.924652	0.156864	4.85764	9.75104	5.52923	12.2794	15.6864	黑龙江省	佳木斯市	230000	中部	东南侧
佳木斯市	230800	2010	黑龙江省	230000	20083	77.6	40.09	18.9	26.13	373.46	51.52	3465.8	95.52	5.68	253.02	20254	20427	7967	66.53	47.21	4213	3185	37268	15900	70.45	44	120.99	5055	16857		18408	754526	101	-1289.52	29.0161	20.1051	40.4079	0.932694	0.167393	4.79571	9.91611	5.53347	13.6977	16.7393	黑龙江省	佳木斯市	230000	中部	东南侧
佳木斯市	230800	2011	黑龙江省	230000	15936	76.6	40.22	14.2	26.58	351.22	58.15	3455	95.44	6.48	252.2	24853	24466	9180	59	100	6130	1319	14434	38347	80	57.63	126.11		18484	345	16728	855990	92	-1304.61	21.9878	22.0341	44.2347	0.940224	0.187543	4.83715	10.1207	5.53022	13.6994	18.7543	黑龙江省	佳木斯市	230000	中部	东南侧
佳木斯市	230800	2012	黑龙江省	230000	18692	73.16	41.13	13.8	25.81	328.98	64.78	3981	95.36	7.28	240.5	27774	28505	10393	87.96	100	11706	1270	13045	34977	81.41	71.26	183.47		20111		15048	957454	83	-1149.18	22.4766	15.3638	45.5509	0.945441	0.177659	5.21205	10.2319	5.48272	16.553	17.7659	黑龙江省	佳木斯市	230000	中部	东南侧
佳木斯市	230800	2013	黑龙江省	230000	19919	74.02	41.56	18.53	24.81	306.74	71.41	3915	95.28	8.08	245.1	32733	32544	11606	66.92	92.11	6277	1950	12930	40248	81.51	84.89	149.4		20543		13368	1100000	74	-1139.46	20.3065	21.1832	47.9723	0.954438	0.174021	5.00663	10.3961	5.50167	15.9731	17.4021	黑龙江省	佳木斯市	230000	中部	东南侧
佳木斯市	230800	2014	黑龙江省	230000	19390	73.8	41.56	6.8	22.81	284.5	78.04	3016	95.2	8.88	241.7	32864	36583	12819	66.92	92.11	3379	1122	18282	40605	81.51	98.52	185.17		18375.5		11688	1200000	65	-1031.79	17.0451	23.3099	58.7671	0.961882	0.206508	5.22127	10.4001	5.4877	12.4783	20.6507	黑龙江省	佳木斯市	230000	中部	东南侧
佳木斯市	230800	2015	黑龙江省	230000	19161	72.77	41.56	6.5	22.01	262.26	84.67	2117	95.12	9.68	239.5	35069	40622	14032	66.93	100	9615	672	17343	16563	62.93	112.15	142.43		16208		10008	1300000	56	-1034.26	14.014	16.2964	58.1336	0.969692	0.160089	4.95885	10.4651	5.47855	8.83925	16.0089	黑龙江省	佳木斯市	230000	中部	东南侧
佳木斯市	230800	2016	黑龙江省	230000	21195	71.74	41.61	6.4	21.48	240.02	91.3	1218	95.04	10.48	238	36878	44661	15245	85	100	4281	463	18354	8622	64.41	125.78	99.69		14040.5		10333	1200000	47	-1037.83	12.4869	17.2101	62.7815	0.977712	0.156264	4.60207	10.5154	5.47227	5.11765	15.6264	黑龙江省	佳木斯市	230000	中部	东南侧
佳木斯市	230800	2017	黑龙江省	230000	23229	70.71	41.54	5.35	20.72	217.78	97.93	319	94.96	11.28	236	38111	48700	16458	86.83	95.83	2339	618	5049	5266	55.7	139.41	56.95		11873		6181	979100	38	-996.667	11.7006	24.1271	60.8093	0.985803	0.177947	4.04217	10.5483	5.46383	1.35169	17.7947	黑龙江省	佳木斯市	230000	中部	东南侧
佳木斯市	230800	2018	黑龙江省	230000	21526	69.68	41.47	4.3	19.96	195.54	104.56	580	94.88	12.08	234	39344	52739	17671	87.5	94.3	2682	379	3521	3995	57.06	153.04	14.21		9705.5		5137	735465	29	-963.344	11.2554	26.0427	65.6367	0.994033	0.183911	2.65395	10.5801	5.45532	2.47863	18.3911	黑龙江省	佳木斯市	230000	中部	东南侧
佳木斯市	230800	2019	黑龙江省	230000	18211	68.65	41.4	3.6	11.7	173.3	111.19	1479	94.8	12.88	233	32788	56778	18884	87.5	94	4740	379	3521	3995	57	166.67	28.53		7538		5137	491829	29	-838.141	11.6209	27.9399	66.1888	0.995061	0.188295	3.35096	10.3978	5.45104	6.34764	18.8295	黑龙江省	佳木斯市	230000	中部	东南侧
佳木斯市	230800	2020	黑龙江省	230000	14896	67.62	42.45	2.8	12.93	151.06	117.82	2378	94.72	13.68	232	35124	60817	20097	88.5	95	12190	379	3569	3995	56.94	180.3	71.27		5370.5		5342	248194	28	-528.878	9.53555	29.2198	63.2672	0.996097	0.202328	4.26648	10.4666	5.44674	10.25	20.2328	黑龙江省	佳木斯市	230000	中部	东南侧
七台河市	230900	2007	黑龙江省	230000	6472	143.88	33.02	14.9	51.78	160.41	9.99	1453.6	91.02	7.68	90.2375	15137	19521	6148	14.5771	70	925	873	33973	24279	72.92	35.07	39.85		96801		32424	8700000	197	-190.826	88.4681	15.6808	34.2541	0.896812	0.005961	3.68512	9.6249	4.50245	16.1086	0.596071	黑龙江省	七台河市	230000	中部	东南侧
七台河市	230900	2008	黑龙江省	230000	6582	145.02	33.87	25.6	58.78	199.85	9.14	1502	90.36	4.72	90.8637	20826	19582	8367	15.4714	74	1284	1255	33544	23925	68.34	35.56	32.99		80800		30156	7700000	182	-287.846	57.147	13.7789	32.048	0.906375	0.037302	3.4962	9.94396	4.50936	16.5302	3.73024	黑龙江省	七台河市	230000	中部	东南侧
七台河市	230900	2009	黑龙江省	230000	5843	149.12	31.7	26	63.33	239.29	8.29	1486.1	89.7	1.76	91.49	25534	19643	10586	16.3657	75.25	1244	1680	29858	20267	71.65	39.3	26.13		64799		27888	6700000	167	-280.607	31.0136	15.3459	33.7523	0.915807	0.120258	3.26308	10.1478	4.51623	16.2433	12.0258	黑龙江省	七台河市	230000	中部	东南侧
七台河市	230900	2010	黑龙江省	230000	5809	149.24	35.87	25.1	66.17	278.73	7.44	1341.2	89.04	1.2	92.81	32890	19704	12805	17.26	70	1110	2671	18767	26895	86.82	45	19.27	34113	48798		25620	5800000	152	-270.294	31.8935	12.5956	34.1127	0.925671	0.116855	2.95855	10.4009	4.53055	14.451	11.6855	黑龙江省	七台河市	230000	中部	东南侧
七台河市	230900	2011	黑龙江省	230000	6671	148.95	42.85	5.3	63.32	318.17	6.59	1364	88.38	4.16	92.8	33209	19765	15024	85.2	100	1832	2634	18415	18748	85.46	50.7	15.79		32797	310	23352	4800000	137	-309.708	22.9703	12.4461	35.2371	0.93433	0.125383	2.75938	10.4106	4.53045	14.6983	12.5383	黑龙江省	七台河市	230000	中部	东南侧
七台河市	230900	2012	黑龙江省	230000	7702	148.46	39.99	8.3	58.22	357.61	5.74	1298	87.72	7.12	92.5	32308	19826	17243	85.2	100	2355	2932	17502	18883	85.53	56.4	14.49		16796		21084	3800000	122	-183.559	28.9969	18.0865	42.3243	0.942812	0.161797	2.67346	10.3831	4.52721	14.0324	16.1797	黑龙江省	七台河市	230000	中部	东南侧
七台河市	230900	2013	黑龙江省	230000	7533	147.82	40.09	19.38	46.29	397.05	4.89	1348	87.06	10.08	92.2	26194	19887	19462	85.2	100	1513	2288	16594	17025	87	62.1	146.66		30891		18816	2800000	107	-196.169	25.0543	17.8633	39.0564	0.951349	0.139104	4.98812	10.1733	4.52396	14.6204	13.9104	黑龙江省	七台河市	230000	中部	东南侧
七台河市	230900	2014	黑龙江省	230000	7965	141.81	38.51	2.4	40.69	436.49	4.04	861	86.4	13.04	89.4	25123	19948	21681	62.5	100	2160	1554	30589	19609	88.7	67.8	26.08		27360.5		16548	1900000	92	-246.784	17.1923	19.0045	43.1656	0.958822	0.143318	3.26117	10.1315	4.49312	9.63087	14.3318	黑龙江省	七台河市	230000	中部	东南侧
七台河市	230900	2015	黑龙江省	230000	8169	133.42	43.65	4.1	36.78	475.93	3.19	374	85.74	16	85.67	24823	20009	23900	43.9	98.18	1415	1572	34593	15705	88.9	73.5	34.73		23830		14280	880454	77	-186.579	15.9832	19.2366	44.1812	0.966418	0.135379	3.5476	10.1195	4.4505	4.36559	13.5379	黑龙江省	七台河市	230000	中部	东南侧
七台河市	230900	2016	黑龙江省	230000	7993	125.03	43.72	0.6	36.52	515.37	2.34	113	85.08	18.96	82	26500	20070	26119	86.5	98.21	753	913	32592	10694	95.2	79.2	43.38		20299.5		12332	951735	62	-146.722	15.9533	19.5732	51.0854	0.974723	0.135045	3.77	10.1849	4.40672	1.37805	13.5045	黑龙江省	七台河市	230000	中部	东南侧
七台河市	230900	2017	黑龙江省	230000	10028	116.64	43.87	3.1	38.195	554.81	1.49	600	84.42	21.92	79	29264	20131	28338	90.52	100	3204	389	8669	8062	80.6	84.9	52.03		16769		17812	761748	47	-166.736	13.4354	22.6456	50.1139	0.983944	0.144857	3.95182	10.2841	4.36945	7.59494	14.4857	黑龙江省	七台河市	230000	中部	东南侧
七台河市	230900	2018	黑龙江省	230000	10049	108.25	44.43	5.6	39.87	594.25	0.64	1087	83.76	24.88	78	32028	20192	30557	94	100	1526	388	7076	6383	79.8	90.6	60.68		13238.5		14216	571762	32	-169.794	12.6418	22.5769	52.9615	0.99405	0.142745	4.10561	10.3744	4.35671	13.9359	14.2745	黑龙江省	七台河市	230000	中部	东南侧
七台河市	230900	2019	黑龙江省	230000	9389	99.86	44.57	3.8	41.32	633.69	0.21	1574	83.1	27.84	77	29912	20253	32776	94.67	100	2815	254	5792	4392	80.2	96.3	69.33		9708		10731	381775	34	-129.957	13.2759	23.9091	58.1169	0.995265	0.156373	4.23888	10.306	4.3438	20.4416	15.6373	黑龙江省	七台河市	230000	中部	东南侧
七台河市	230900	2020	黑龙江省	230000	8729	91.47	45.37	2.5	38.35	673.13	1.06	2061	82.44	30.8	76	26979	20314	34995	95.29	100	21215	120	5368	2401	80.6	102	77.98		6177.5		8065	191789	33	-98.6982	9.69388	25.8026	57.0263	0.996512	0.16979	4.35645	10.2028	4.33073	27.1184	16.979	黑龙江省	七台河市	230000	中部	东南侧
牡丹江市	231000	2007	黑龙江省	230000	18394	66.49	44.77	13.9	34.31	305.4	19.74	2956.7	100.66	38.85	270.235	15105	63075	5872	18.58	100	5587	3272	44749	44596	42.95	77.55	192.68		46601		11506	958025	116	-1130.03	85.2476	20.4896	35.236	0.901785	0.008141	5.26103	9.62278	5.59929	10.9412	0.81412	黑龙江省	牡丹江市	230000	中部	东南侧
牡丹江市	231000	2008	黑龙江省	230000	16178	66.51	44.66	14	35.06	333.91	20.77	3228.1	100.88	40.08	270.233	17983	57235	9185	37.19	100	7361	2336	41961	42545	95.55	63.66	195.19		28991		12761	992957	108	-1092.84	67.222	20.3343	36.772	0.910185	0.050492	5.27397	9.79718	5.59928	11.9456	5.04917	黑龙江省	牡丹江市	230000	中部	东南侧
牡丹江市	231000	2009	黑龙江省	230000	16594	66.67	44.78	19.4	37.45	362.42	21.8	3988.3	101.1	41.31	270.23	22645	51395	12498	57.61	100	11234	3291	40597	42219	90.1	63.35	197.7		11381		14016	1000000	100	-1240.27	32.3242	15.1019	38.7559	0.918585	0.143077	5.28675	10.0277	5.59927	14.7589	14.3077	黑龙江省	牡丹江市	230000	中部	东南侧
牡丹江市	231000	2010	黑龙江省	230000	17133	66.59	38.59	16.2	39.63	390.93	22.83	4237.9	101.32	42.54	271.03	27545	45555	15811	66.88	100	20693	2793	42691	29471	96.37	57	200.21	5477	6229		15271	1100000	92	-1091.33	35.615	16.2307	42.5783	0.927201	0.158593	5.29937	10.2236	5.60223	15.6363	15.8593	黑龙江省	牡丹江市	230000	中部	东南侧
牡丹江市	231000	2011	黑龙江省	230000	17348	65.37	36.83	15.53	41.1	419.44	23.86	4440	101.54	43.77	268	33675	39715	19124	67.56	100	28856	2753	23157	23602	96.45	50.65	201.15		23839	343	16526	1100000	84	-1189.39	25.2117	22.2127	43.7836	0.934848	0.184926	5.30405	10.4245	5.59099	16.5672	18.4926	黑龙江省	牡丹江市	230000	中部	东南侧
牡丹江市	231000	2012	黑龙江省	230000	20622	67.58	39.49	14.1	43.08	447.95	24.89	4482	101.76	45	260.1	37001	33875	22437	60.09	97.5	19337	3435	23140	39463	97.99	44.3	197.69		41449		17781	1100000	76	-1114.02	24.9138	0.001653	48.539	0.941597	0.159491	5.2867	10.5187	5.56107	17.2318	15.9491	黑龙江省	牡丹江市	230000	中部	东南侧
牡丹江市	231000	2013	黑龙江省	230000	22224	67.43	38.79	23.96	41.02	476.46	25.92	941	101.98	46.23	259.8	46953	28035	25750	22.02	100	23774	1925	23131	46770	100	37.95	146.07		38407		19036	1200000	68	-1136.24	21.5602	18.2102	55.1116	0.950267	0.171297	4.98409	10.7569	5.55991	3.62202	17.1297	黑龙江省	牡丹江市	230000	中部	东南侧
牡丹江市	231000	2014	黑龙江省	230000	20868	67.98	37.81	7.2	37.19	504.97	26.95	2600	102.2	47.46	263.9	42792	22195	29063	22.31	98	17817	1276	33320	53563	61	31.6	182.2		33909.1		20291	1200000	60	-1178.53	16.6184	19.4202	58.2607	0.959642	0.194032	5.2051	10.6641	5.57557	9.85222	19.4032	黑龙江省	牡丹江市	230000	中部	东南侧
牡丹江市	231000	2015	黑龙江省	230000	21007	67.48	20.68	6	35.81	533.48	27.98	6141	102.42	48.69	262.8	47356	16355	32376	65.52	95.98	14678	1108	36926	30311	99.32	25.25	197.7		29411.3		21546	1200000	52	-1039.89	15.2791	20.8333	64.1857	0.968112	0.18228	5.28675	10.7654	5.57139	23.3676	18.228	黑龙江省	牡丹江市	230000	中部	东南侧
牡丹江市	231000	2016	黑龙江省	230000	27290	66.98	21.04	6.6	35.63	561.99	29.01	9682	102.64	49.92	261	49618	10515	35689	65.55	95.98	6267	9904	7330	8265	99.38	18.9	213.2		24913.4		7330	1000000	44	-945.927	14.7708	28.6399	68.0613	0.976589	0.199123	5.36223	10.8121	5.56452	37.0958	19.9123	黑龙江省	牡丹江市	230000	中部	东南侧
牡丹江市	231000	2017	黑龙江省	230000	28197	66.48	27.08	3.95	34.945	590.5	30.04	13223	102.86	51.15	257	48909.5	4675	39002	67	96.88	10470	528	7213	4325	53.02	12.55	228.7		20415.5		12097	826800	36	-952.985	13.2202	30.3385	61.0895	0.985058	0.196903	5.43241	10.7977	5.54908	51.4514	19.6903	黑龙江省	牡丹江市	230000	中部	东南侧
牡丹江市	231000	2018	黑龙江省	230000	24267	65.98	27.6	1.3	34.26	619.01	31.07	16764	103.08	52.38	254	48201	1165	42315	67	96.88	10647	539	6674	5516	61.59	6.2	244.2		15917.6		9430	621459	28	-859.723	13.432	31.4488	62.4016	0.993819	0.201384	5.49799	10.7831	5.53733	66	20.1384	黑龙江省	牡丹江市	230000	中部	东南侧
牡丹江市	231000	2019	黑龙江省	230000	22001	65.48	27.87	4.2	21.39	647.52	32.1	20305	103.3	53.61	251	32811	7005	45628	81.36	100	10647	402	3999	7818	61	0.15	259.7		11419.8		7201	416118	33	-773.656	13.3653	33.255	62.4462	0.994659	0.201396	5.55953	10.3985	5.52545	80.8964	20.1396	黑龙江省	牡丹江市	230000	中部	东南侧
牡丹江市	231000	2020	黑龙江省	230000	19735	64.98	28.535	0.38	21.39	676.03	33.13	23846	103.52	54.84	248	33428	12845	48941	95	100	7387	265	5322	10120	60.41	6.5	275.2		6921.88		4843	210778	31	-608.645	9.06102	32.9798	62.1693	0.995519	0.209285	5.6175	10.4171	5.51343	96.1532	20.9285	黑龙江省	牡丹江市	230000	中部	东南侧
黑河市	231100	2007	黑龙江省	230000	97206	25.31	18.21	11.49	15.93	202.57	159.6	964.1	100.05	3.23	173.495	9370	100564	313	12.6667	80	2413	191	19172	4170	91.13	18.08	39.79		23956		28688	1100000	29	-689.549	80.3218	18.842	39.2288	0.898022	0.006988	3.68362	9.14527	5.15615	5.55693	0.698759	黑龙江省	黑河市	230000	中部	东南侧
黑河市	231100	2008	黑龙江省	230000	7164	25.3	22.37	15.2	16.11	304.9	238.72	1732.6	100.4	4.9	173.717	11800	146381	391.25	15.8333	100	2980	178	20783	5604	100	22.16	44.74		12604		27288	1100000	28	-642.32	65.3073	32.2305	33.4451	0.906944	0.053821	3.80087	9.37585	5.15743	9.97366	5.38209	黑龙江省	黑河市	230000	中部	东南侧
黑河市	231100	2009	黑龙江省	230000	7055	21.2	25.21	12.4	16.16	407.23	317.84	1302.24	100.75	6.57	173.94	12882	192198	469.5	19	100	3084	189	20313	12036	100	22.12	49.69		1252		25888	996183	27	-636.309	35.0686	32.6549	39.5251	0.915843	0.178868	3.9058	9.46359	5.15871	7.48672	17.8867	黑龙江省	黑河市	230000	中部	东南侧
黑河市	231100	2010	黑龙江省	230000	7092	21.2	27.32	12.1	17.12	509.56	396.96	1495.37	101.1	8.24	173.94	14994	238015	547.75	85	61.9	3204	161	16790	5617	96.07	24	54.64	1760	10100		24488	931220	26	-894.07	26.9257	37.8119	35.5008	0.924623	0.192916	4.00077	9.61541	5.15871	8.59704	19.2916	黑龙江省	黑河市	230000	中部	东南侧
黑河市	231100	2011	黑龙江省	230000	7534	21.25	32.58	13.3	17.02	611.89	476.08	1431	101.45	9.91	173.9	18103	283832	626	63.9	61.9	4957	1158	20429	11506	96.05	25.88	54.7		21452	361	23088	866257	25	-730.634	24.1864	44.8649	35.6872	0.933388	0.223612	4.00186	9.80383	5.15848	8.22887	22.3612	黑龙江省	黑河市	230000	中部	东南侧
黑河市	231100	2012	黑龙江省	230000	7336	25.33	29.21	13	17.1	714.22	555.2	1277	101.8	11.58	171.5	18892	329649	704.25	72.6	100	5253	1222	24491	10539	93.21	27.76	56.83		32804		21688	801294	24	-680.992	24.2574	44.0991	41.2653	0.941361	0.20052	4.04006	9.84649	5.14458	7.44606	20.052	黑龙江省	黑河市	230000	中部	东南侧
黑河市	231100	2013	黑龙江省	230000	7108	25.14	30.16	6.44	17.48	816.55	634.32	1156	102.15	13.25	171.5	22654	375466	782.5	73.16	100	11473	1196	24508	9569	93.28	29.64	236.86		31749		20288	736331	23	-649.952	22.215	44.0758	43.8134	0.950266	0.224066	5.46747	10.0281	5.14458	6.74052	22.4066	黑龙江省	黑河市	230000	中部	东南侧
黑河市	231100	2014	黑龙江省	230000	7064	24.98	30.84	8	16.09	918.88	713.44	1150	102.5	14.92	170.8	24731	421283	860.75	74.18	100	8179	1473	35919	12614	93.52	31.52	66.28		28083.5		18888	671368	22	-755.246	15.5132	44.6429	44.678	0.959004	0.226292	4.19389	10.1158	5.14049	6.73302	22.6292	黑龙江省	黑河市	230000	中部	东南侧
黑河市	231100	2015	黑龙江省	230000	9380	24.58	42.68	7.1	15.17	1021.21	792.56	1144	102.85	16.59	168	26575	467100	939	92.9	100	11406	1597	33029	1011	100	33.4	0		24418		17488	606405	21	-744.419	12.8539	47.1429	47.381	0.967411	0.22708	4.19386	10.1877	5.12396	6.80952	22.708	黑龙江省	黑河市	230000	中部	东南侧
黑河市	231100	2016	黑龙江省	230000	9671	24.18	40.55	6.2	14.95	1123.54	871.68	1138	103.2	18.26	166	27889	512917	1017.25	92.97	100	6426	762	21598	6948	5.2	35.28	66.28		20752.5		9218	647354	20	-638.095	12.9485	18.247	50.2651	0.976218	0.13481	4.19389	10.236	5.11199	6.85542	13.481	黑龙江省	黑河市	230000	中部	东南侧
黑河市	231100	2017	黑龙江省	230000	9926	23.78	40.5	6.6	15.35	1225.87	950.8	1132	103.55	19.93	162	29740.5	558734	1095.5	93.5425	100	5345	73	17490.5	12885	89.6	37.16	132.56		17087		7853.75	518269	19	-578.296	12.4904	24.8765	45	0.985058	0.149583	4.88703	10.3003	5.0876	6.98765	14.9583	黑龙江省	黑河市	230000	中部	东南侧
黑河市	231100	2018	黑龙江省	230000	9731	23.38	40.5	7	15.75	1328.2	1029.92	1126	103.9	21.6	159	31592	604551	1173.75	94.115	100	5086	908	13383	18822	184.4	39.04	198.84		13421.5		6489.5	389185	18	-573.488	11.6912	25.3585	50.1509	0.994381	0.153631	5.2925	10.3607	5.0689	7.08176	15.3631	黑龙江省	黑河市	230000	中部	东南侧
黑河市	231100	2019	黑龙江省	230000	8788	22.98	40.7	6	12.08	1430.53	1109.04	1120	104.25	23.27	158	36478	650368	1252	94.6875	100	3840	1743	9275.5	24759	279.2	40.92	265.12		9756		5125.25	260100	17	-524.266	11.5077	25.4747	48.5886	0.994654	0.150229	5.58018	10.5045	5.06259	7.08861	15.0229	黑龙江省	黑河市	230000	中部	东南侧
黑河市	231100	2020	黑龙江省	230000	7845	22.58	41.91	3.5	12.68	1532.86	1188.16	1114	104.6	24.94	157	39184	696185	1330.25	95.26	100	5528	2578	5168	30696	374	42.8	331.4		6090.5		3761	131016	16	-360.553	8.80045	25.3631	47.4777	0.99493	0.150532	5.80333	10.576	5.05625	7.09554	15.0532	黑龙江省	黑河市	230000	中部	东南侧
绥化市	231200	2007	黑龙江省	230000	16300	164.71	33.46	11.5	23.96	251.97	122.06	2771.1	66.19	5.48	570.445	7814	93245	35329	16.5533	11.765	3528	818	10086	3350	85	6.66	14.36		11566		44113	231681	10.6667	-1827.34	119.091	10.4901	16.1418	0.984574	0.010139	2.66445	8.96367	6.34642	4.85779	1.01392	黑龙江省	绥化市	230000	中部	东南侧
绥化市	231200	2008	黑龙江省	230000	14504	165.08	35.36	13.4	24.11	250.17	154.64	2826.2	64.92	11.82	574.563	9397	114348	46540	33.1067	23.53	4476	788	11983	2998	100	6.91	15.28		11924		39694	185060	13	-1800.51	92.9713	13.6017	16.778	0.984667	0.044351	2.72655	9.14815	6.35361	4.91887	4.43505	黑龙江省	绥化市	230000	中部	东南侧
绥化市	231200	2009	黑龙江省	230000	14204	166.45	36.25	13.8	24.4	248.37	187.22	2905.53	63.65	18.16	578.68	10471	135451	57751	49.66	35.295	5398	338	1996	980	100	7.27	16.2		12282		35275	138439	15.3333	-2174.7	42.3321	16.548	19.7588	0.984758	0.18144	2.78501	9.25636	6.36075	5.02096	18.144	黑龙江省	绥化市	230000	中部	东南侧
绥化市	231200	2010	黑龙江省	230000	14749	168.1	39.25	14.81	24.74	246.57	219.8	3409.05	62.38	24.5	583.03	12576	156554	68962	66.2133	47.06	6391	326	1998	990	100	9	17.12	28325	12640		30856	91818	17.6667	-2131.64	42.9014	16.6063	19.7829	0.984855	0.182581	2.84025	9.43955	6.36824	5.84713	18.2581	黑龙江省	绥化市	230000	中部	东南侧
绥化市	231200	2011	黑龙江省	230000	13642	166.87	39.61	13.8	25.45	244.77	252.38	3930	61.11	30.84	584.1	15617	177657	80173	82.7667	58.825	9152	1922	10612	7827	100	10.73	17.42		12998	324	26437	45197	20	-2166.04	32.468	13.9531	17.6597	0.984865	0.190455	2.85762	9.65612	6.37007	6.7283	19.0455	黑龙江省	绥化市	230000	中部	东南侧
绥化市	231200	2012	黑龙江省	230000	21311	159.36	39.75	12.3	26.48	242.97	284.96	4093	59.84	37.18	579.5	18474	198760	91384	99.32	70.59	16397	2343	13356	9662	100	12.46	19.08		13356		22018	1424	22.3333	-2353.11	28.7879	14.2709	23.3839	0.984727	0.20764	2.94864	9.82412	6.36216	7.06298	20.764	黑龙江省	绥化市	230000	中部	东南侧
绥化市	231200	2013	黑龙江省	230000	19623	159.5	31.8	11.9	26.91	241.17	317.54	4279	58.57	43.52	571.4	21293	219863	102595	99.7	72	8514	7766	14210	12132	100	14.19	128.74		14210		17599	48045	24.6667	-2421.77	24.2839	14.5432	24.671	0.984493	0.189779	4.85779	9.96613	6.34809	7.48863	18.9779	黑龙江省	绥化市	230000	中部	东南侧
绥化市	231200	2014	黑龙江省	230000	19803	158.63	31.8	6.7	26.8	239.37	350.12	5097	57.3	49.86	567.5	21467	240966	113806	100	100	8315	8777	14078	12252	100	15.92	18.26		12786.6		13180	94666	27	-2404.35	18.9673	14.5727	22.9251	0.984368	0.165412	2.90471	9.97427	6.34124	8.9815	16.5412	黑龙江省	绥化市	230000	中部	东南侧
绥化市	231200	2015	黑龙江省	230000	19183	157.43	31.8	6.5	26.26	237.57	382.7	5915	56.03	56.2	550.34	23095	262069	125017	100	100	20211	4616	14955	5170	97.94	17.65	18.04		11363.3		8761	141287	29.3333	-2292.8	15.915	12.9738	25.1735	0.983862	0.157607	2.89259	10.0474	6.31054	10.7479	15.7607	黑龙江省	绥化市	230000	中部	东南侧
绥化市	231200	2016	黑龙江省	230000	19148	156.23	24.93	6.7	25.49	235.77	415.28	6733	54.76	62.54	546	24109	283172	136228	90.2	100	6065	1816	13498	2787	100	19.38	17.82		9939.88		5235	275577	31.6667	-2173.14	14.8008	13.5018	30.0623	0.983715	0.145004	2.88032	10.0903	6.30262	12.3315	14.5004	黑龙江省	绥化市	230000	中部	东南侧
绥化市	231200	2017	黑龙江省	230000	22321	155.03	25.764	6.35	25.755	233.97	447.86	7551	53.49	68.88	535	24975	304275	147439	92.108	99.625	5379	944	6451	1959	86.78	21.11	17.6		8516.5		5741	220912	34	-1909.93	14.8652	19.8374	32.2766	0.983361	0.147702	2.8679	10.1256	6.28227	14.114	14.7702	黑龙江省	绥化市	230000	中部	东南侧
绥化市	231200	2018	黑龙江省	230000	21125	153.83	26.598	6	26.02	232.17	480.44	8369	52.22	75.22	520	25841	325378	158650	94.016	99.25	4235	72	5525.67	1131	73.56	22.84	17.38		7093.13		5498	166248	36.3333	-1902.61	13.634	20.4885	34.85	0.982862	0.138684	2.85532	10.1597	6.25383	16.0942	13.8685	黑龙江省	绥化市	230000	中部	东南侧
绥化市	231200	2019	黑龙江省	230000	19929	152.63	27.432	3.5	10.68	230.37	513.02	9187	50.95	81.56	505	21045	346481	169861	95.924	98.875	2817	800	4600.33	303	60.34	24.57	17.16		5669.75		5255	111583	38.6667	-1867.17	12.3744	22.0297	37.8647	0.995844	0.16491	2.84258	9.95442	6.22456	18.1921	16.491	黑龙江省	绥化市	230000	中部	东南侧
绥化市	231200	2020	黑龙江省	230000	18733	151.43	28.266	2	11.3	228.57	545.6	10005	49.68	87.9	490	22122	367584	181072	97.832	98.5	19283	1672	3675	525	47.12	26.3	16.94		4246.38		5012	56918.6	41	-1115.4	10.479	22.7041	41.0639	0.99038	0.154393	2.82968	10.0043	6.19441	20.4184	15.4393	黑龙江省	绥化市	230000	中部	东南侧
上海市	310000	2007	上海市	310000	267800	2174.86	37.58	14.3	46.59	299.88	15.99	10370.3	99.18	31.86	1378	66367	3700000	153262	73.1	63.3	1100000	47570	364416	40360	94.21	24.29	368.09				508580		69	-21600.9	15.5128	35.4318	69.3861	0.990358	0.051584	5.90833	11.103	7.22839	7.52562	5.15844	上海市	上海市	310000	东部	东南侧
上海市	310000	2008	上海市	310000	266000	2194.07	40.62	9.7	45.52	294.74	16.74	10927	100.24	33.16	1386.94	73124	4200000	209326	85.81	77	1200000	44120	298000	40629	95.53	25.92	367.1				458120		66	-22015	11.3423	29.9113	69.1604	0.990467	0.20234	5.90563	11.1999	7.23485	7.87852	20.2341	上海市	上海市	310000	东部	东南侧
上海市	310000	2009	上海市	310000	278700	2209.31	42.95	8.24	39.89	289.6	17.49	15720.6	101.3	34.46	1395.87	78989	4800000	265390	78.9	82.3	2200000	41192	239348	36450	95.67	87.81	366.11				407660		63	-21683.4	10.5071	30.3639	70.1928	0.990574	0.558094	5.90293	11.2771	7.24127	11.2622	55.8094	上海市	上海市	310000	东部	东南侧
上海市	310000	2010	上海市	310000	277300	2227.63	44	10.34	42.05	284.46	18.24	17434.3	102.36	35.76	1406.51	76074	5300000	321454	81	84.9	2000000	36696	221476	41793	96.16	89	365.12	170379			357200		60	-18190.8	8.78684	30.3546	73.5459	0.990692	0.569262	5.90023	11.2395	7.24887	12.3954	56.9262	上海市	上海市	310000	东部	东南侧
上海市	310000	2011	上海市	310000	273300	2238.74	43.08	8.2	41.3	279.32	18.99	17755	103.42	37.06	1415.8	82560	5900000	377518	84.1	87.6	2200000	44626	210091	66446	96.56	90.19	360.22		534287	337	306740		57	-16355.6	7.4504	30.4301	74.502	0.990799	0.567394	5.88671	11.3213	7.25545	12.5406	56.7394	上海市	上海市	310000	东部	东南侧
上海市	310000	2012	上海市	310000	270500	2250.68	43.16	7.5	38.92	274.18	19.74	17402	104.48	38.36	1423.2	85373	6400000	433582	84.42	91.4	2500000	47700	240100	87100	97.34	91.38	355.03				256280		54	-18688.1	7.21192	33.105	75.3633	0.990892	0.651745	5.8722	11.3548	7.26066	12.2274	65.1745	上海市	上海市	310000	东部	东南侧
上海市	310000	2013	上海市	310000	263700	2259.21	42.0175	7.04	37.16	269.04	20.49	19118	105.54	39.66	1429.6	150853	7000000	489646	87.7	94	2600000	45400	172900	67200	97.12	92.57	211.92				205820		51	-17028	6.65178	32.3517	79.0893	0.990978	0.572495	5.35621	11.9241	7.26515	13.373	57.2495	上海市	上海市	310000	东部	东南侧
上海市	310000	2014	上海市	310000	256300	2269.23	40.875	7	34.66	263.9	21.24	20761	106.6	40.96	1435.5	97370	7500000	545710	89.8	95	2600000	43939	132838	131433	97.51	93.76	352.12				155360		48	-17068.7	5.4221	34.1212	80.3448	0.99106	0.615433	5.86397	11.4863	7.26927	14.4626	61.5433	上海市	上海市	310000	东部	东南侧
上海市	310000	2015	上海市	310000	241000	2275.67	39.7325	6.9	31.81	258.76	21.99	22404	107.66	42.26	1440.83	103796	8100000	601774	91	100	2700000	46900	92775.5	111400	96.15	94.95	354.56				104900		45	-18313.9	4.74801	35.1048	83.7191	0.991139	0.588036	5.87088	11.5502	7.27297	15.5494	58.8036	上海市	上海市	310000	东部	东南侧
上海市	310000	2016	上海市	310000	242600	2282.11	38.59	6.9	29.83	253.62	22.74	24047	108.72	43.56	1446	116562	8600000	657838	92.75	100	3400000	36599	52713.3	72782	95.7	96.14	357				67376		42	-18028.4	3.77447	45.2185	87.7165	0.991215	0.606799	5.87774	11.6662	7.27656	16.63	60.6799	上海市	上海市	310000	东部	东南侧
上海市	310000	2017	上海市	310000	220600	2288.55	39.1	6.75	29.805	248.48	23.49	25690	109.78	44.86	1453	125772	9200000	713902	94.5	100	3900000	31586	12651	30262	94	97.33	359.44				38335		39	-18132.2	3.52516	46.7357	79.777	0.991302	0.571205	5.88455	11.7422	7.28139	17.6807	57.1205	上海市	上海市	310000	东部	东南侧
上海市	310000	2018	上海市	310000	194100	2294.99	39.4	6.6	29.78	243.34	24.24	27333	110.84	46.16	1459	134982	9700000	769966	95.2	100	4300000	29144	9100	16163	93.05	98.52	361.88				26714		36	-17149.8	3.10353	51.3694	88.4215	0.991382	0.617429	5.89131	11.8129	7.28551	18.7341	61.7429	上海市	上海市	310000	东部	东南侧
上海市	310000	2019	上海市	310000	193400	2301.43	39.7	6	26.99	238.2	24.99	28976	111.9	47.46	1466	157279	10000000	826030	95.9	100	3900000	34138	7646	13308	92	99.71	364.32				25510		35	-17357.8	2.97098	53.0211	93.2346	0.99146	0.649707	5.89803	11.9658	7.29029	19.7654	64.9707	上海市	上海市	310000	东部	东南侧
上海市	310000	2020	上海市	310000	192700	2307.87	40	1.7	26.59	233.06	25.74	30619	112.96	48.76	1473	155800	11000000	882094	96.6	100	4100000	39132	5200	10453	90.95	100.9	366.76				23396		32	-12592.5	2.70523	53.2003	97.5139	0.991536	0.63311	5.90471	11.9563	7.29506	20.7868	63.311	上海市	上海市	310000	东部	东南侧
南京市	320100	2007	江苏省	320000	62784	937.66	45.96	15.7	48.94	409.04	19.87	24593.9	84.15	67.74	607.58	53639	996994	205027	55	96.6	66156	40416	138352	37138	91.1	141.49	1175.08		2700000		124445	11000000	10	-2402.06	35.0594	25.8484	34.7131	0.988	0.008974	7.06909	10.89	6.40948	40.4785	0.897431	江苏省	南京市	320000	东部	东南侧
南京市	320100	2008	江苏省	320000	64641	948.74	46.13	12.1	47.55	431.56	15.98	49579.1	82.2	12.7	617.35	60808	1100000	238770	86	96.9	94776	37712	137577	33857	92.4	141	1201.57		1900000		121517	11000000	13	-2101.03	30.203	26.0144	39.02	0.988652	0.066046	7.09138	11.0155	6.42544	80.3095	6.60455	江苏省	南京市	320000	东部	东南侧
南京市	320100	2009	江苏省	320000	59401	956.81	44.12	11.55	45.64	454.08	12.09	36072.7	80.25	42.34	627.12	67455	1300000	272513	58.65	74.88	137913	35446	134026	31168	91.37	141.47	1228.06		1200000		118589	9900000	16	-1994.69	23.945	26.459	41.5008	0.989284	0.224276	7.11319	11.1192	6.44114	57.5212	22.4276	江苏省	南京市	320000	东部	东南侧
南京市	320100	2010	江苏省	320000	63550	960.1	44.36	13.06	45.37	476.6	8.2	39688.2	78.3	97.38	631.1	64037	1400000	306256	59.16	80	165110	33784	115507	33788	88.82	141	1254.55	210436	478427		115661	9100000	19	-1596.64	19.9715	26.9482	41.8301	0.989804	0.222417	7.13453	11.0672	6.44746	62.8873	22.2417	江苏省	南京市	320000	东部	东南侧
南京市	320100	2011	江苏省	320000	65304	966.08	44.47	12	44.92	499.12	4.31	43042	76.35	152.42	634.4	76263	1600000	339999	59.5	87.4	240803	24268	122156	49842	90.4	140.53	1270.5		247183	317	112733	8400000	22	-1328.11	16.1878	27.2147	47.0586	0.990307	0.238297	7.14717	11.2419	6.45268	67.8468	23.8297	江苏省	南京市	320000	东部	东南侧
南京市	320100	2012	江苏省	320000	66332	969.3	44.04	11.7	44.03	521.64	0.42	46992	74.4	207.46	637.4	88525	1700000	373742	62.7	90.7	350019	24223	119155	40679	92	140.06	1021.06		972793		109805	7600000	25	-1187.43	14.0582	29.9671	51.4371	0.990801	0.243875	6.9286	11.391	6.4574	73.7245	24.3875	江苏省	南京市	320000	东部	东南侧
南京市	320100	2013	江苏省	320000	65960	976.3	44.63	11.25	43.07	544.16	3.47	15615	72.45	262.5	640.8	124600	1900000	407485	61.5	90.8	401226	25291	110665	65256	91.2	139.59	321.28		509201		106877	6900000	28	-1061.53	13.2069	32.2441	58.0306	0.991295	0.244879	5.77231	11.7329	6.46272	24.368	24.4879	江苏省	南京市	320000	东部	东南侧
南京市	320100	2014	江苏省	320000	66532	984.85	44.16	10.1	41.08	566.68	7.36	16088	70.5	317.54	645.9	107545	2000000	441228	65.4	92.2	447152	21561	507606	96177	91.9	139.12	1241.41		446944		103949	6100000	31	-1130.01	10.7239	33.4448	60.6115	0.991806	0.264801	7.124	11.5857	6.47064	24.9079	26.4801	江苏省	南京市	320000	东部	东南侧
南京市	320100	2015	江苏省	320000	66189	991.35	44.49	9.3	40.29	589.2	11.25	16561	68.55	372.58	651.06	118171	2200000	474971	64.49	100	520300	23216	312605	84128	90.5	138.65	1243.68		384687		101021	5400000	34	-1250.92	8.97519	34.2626	64.4902	0.992309	0.244947	7.12583	11.6799	6.4786	25.437	24.4947	江苏省	南京市	320000	东部	东南侧
南京市	320100	2016	江苏省	320000	65428	997.85	44.74	8	39.2	611.72	15.14	17034	66.6	427.62	658	127264	2300000	508714	65.61	100	531300	21624	259170	48592	85.8	138.18	1245.95		322430		28639	6800000	37	-1081.21	8.75582	38.4073	68.6854	0.992824	0.247431	7.12765	11.754	6.4892	25.8875	24.7431	江苏省	南京市	320000	东部	东南侧
南京市	320100	2017	江苏省	320000	63231	1004.35	44.9	8	38.015	634.24	19.03	17507	64.65	482.66	672	140075	2500000	542457	71	100	672942	15710	15416	40233	90.4	137.71	1248.22		260173		45319	5500000	40	-1142.85	7.49916	41.8155	69.881	0.993398	0.238926	7.12947	11.8499	6.51026	26.0521	23.8926	江苏省	南京市	320000	东部	东南侧
南京市	320100	2018	江苏省	320000	61821	1010.85	45.1	8	36.83	656.76	22.92	17980	62.7	537.7	689	152886	2600000	576200	79.3	100	805440	15534	12375	35914	88.4	137.24	1250.49		197915		35821	4100000	43	-1161.71	7.18756	45.8055	71.7678	0.993976	0.245601	7.13129	11.9375	6.53524	26.0958	24.5601	江苏省	南京市	320000	东部	东南侧
南京市	320100	2019	江苏省	320000	60800	1017.35	45.2	7.8	35.93	679.28	26.81	18453	60.75	592.74	703	165681	2800000	609943	85.5333	100	976200	13021	9969	31287	86.4	136.77	1252.76		135658		26108	2700000	40	-1373.75	5.99216	50.8321	76.101	0.994519	0.253749	7.1331	12.0178	6.55536	26.2489	25.3749	江苏省	南京市	320000	东部	东南侧
南京市	320100	2020	江苏省	320000	59779	1023.85	45.1	4.6	35.19	701.8	30.7	18926	58.8	647.78	717	159322	2900000	643686	91.7667	100	1000000	10508	9709	26660	84.4	136.3	1255.03		73401.1		24118	1400000	31	-1069.28	5.93297	52.7517	80.1325	0.995041	0.295815	7.13491	11.9787	6.57508	26.3961	29.5815	江苏省	南京市	320000	东部	东南侧
无锡市	320200	2007	江苏省	320000	49884	964.37	42.2	15.3	58.48	232.8	21.9	23354.4	96.05	44.77	457.51	83923	326003	91655	74.1	91.3	62599	45303	116586	59489	98.9	64.33	256.24		428802		98132	5600000	65	-1442.35	42.0119	24.0323	40.904	0.986305	0.007257	5.54611	11.3377	6.1258	51.0467	0.725718	江苏省	无锡市	320000	东部	东南侧
无锡市	320200	2008	江苏省	320000	50473	969.51	43	12.4	57.61	233.22	19.82	24248	95.4	27.86	461.22	95460	368525	136126	90.1	100	81112	43278	96064	44487	98.73	66.33	249.15		398823		95377	5500000	63	-1073.1	41.1436	24.5371	44.4408	0.986922	0.063	5.51805	11.4665	6.13387	52.5736	6.30002	江苏省	无锡市	320000	东部	东南侧
无锡市	320200	2009	江苏省	320000	47268	972.54	43.08	11.6	56.82	233.64	17.74	18088	94.75	10.95	464.93	107365	411047	180597	86.51	100	146915	41637	93710	41823	98.61	69.53	242.06		368844		92622	5400000	61	-1013.51	32.4219	24.2746	43.1549	0.987529	0.210419	5.48919	11.584	6.14189	38.9047	21.0419	江苏省	无锡市	320000	东部	东南侧
无锡市	320200	2010	江苏省	320000	45797	1008.34	42.68	13.2	55.39	234.06	15.66	19232.4	94.1	5.96	466.1	92166	453569	225068	84.1	100	189731	35846	99857	38909	97.12	72	234.97	161814	338865		89867	5300000	59	-1120.78	20.3094	25.2113	48.5776	0.988062	0.219494	5.45946	11.4313	6.1444	41.2624	21.9494	江苏省	无锡市	320000	东部	东南侧
无锡市	320200	2011	江苏省	320000	48245	1011.37	42.6	11.6	54.19	234.48	13.58	23045	93.45	22.87	467.3	107437	496091	269539	84.8	100	242450	26972	96415	64418	91.2	74.47	231.53		308886	343	87112	5200000	57	-1013.65	15.1967	26.2465	53.3319	0.988593	0.236323	5.44471	11.5847	6.14697	49.3152	23.6323	江苏省	无锡市	320000	东部	东南侧
无锡市	320200	2012	江苏省	320000	47044	1015.93	42.67	10.1	53.01	234.9	11.5	24854	92.8	39.78	469	117357	538613	314010	85.9	100	294889	22987	86833	48169	91	76.94	232.64		278907		84357	5100000	55	-864.083	13.7295	27.9147	56.7228	0.989133	0.24178	5.44949	11.673	6.1506	52.9936	24.178	江苏省	无锡市	320000	东部	东南侧
无锡市	320200	2013	江苏省	320000	42635	1020.6	42.79	6.63	52.14	235.32	9.42	9370	92.15	56.69	471.2	170978	581135	358481	86.6	100	351021	23093	83213	44330	91	79.41	305.78		289912		81602	5000000	53	-803.259	12.436	31.3391	62.0034	0.98968	0.239097	5.72287	12.0493	6.15528	19.8854	23.9097	江苏省	无锡市	320000	东部	东南侧
无锡市	320200	2014	江苏省	320000	41042	1031.21	42.85	8.2	49.92	235.74	7.34	9987	91.5	73.6	474.7	126389	623657	402952	87.1	100	354743	21551	278794	97461	91.1	81.88	239.36		254560		78847	4900000	51	-721.657	11.6979	32.7828	65.3213	0.990248	0.264328	5.47797	11.7471	6.16268	21.0385	26.4328	江苏省	无锡市	320000	东部	东南侧
无锡市	320200	2015	江苏省	320000	40713	1039.55	43.04	7.1	49.28	236.16	5.26	10604	90.85	90.51	479.02	130938	666179	447423	89.4	100	359700	21993	290621	82859	94.4	84.35	239.84		219208		76092	4800000	49	-739.284	10.491	34.7209	70.2413	0.990824	0.245374	5.47997	11.7825	6.17174	22.1369	24.5374	江苏省	无锡市	320000	东部	东南侧
无锡市	320200	2016	江苏省	320000	39757	1047.89	42.98	7.5	47.2	236.58	3.18	11221	90.2	107.42	484	141258	708701	491894	90.7	100	372400	20935	301167	67638	94.9	86.82	240.32		183856		61633	4900000	47	-687.042	9.59176	37.4112	74.6901	0.991402	0.243404	5.48197	11.8583	6.18209	23.1839	24.3405	江苏省	无锡市	320000	东部	东南侧
无锡市	320200	2017	江苏省	320000	39169	1056.23	43	7.45	47.485	237	1.1	11838	89.55	124.33	490	157764	751223	536365	93	100	422110	20783	50154	57762	91	89.29	240.8		148504		72742	3900000	45	-703.559	8.39904	40.0204	74.5796	0.991984	0.233487	5.48397	11.9689	6.19441	24.1592	23.3487	江苏省	无锡市	320000	东部	东南侧
无锡市	320200	2018	江苏省	320000	38208	1064.57	43	7.4	47.77	237.42	0.98	12455	88.9	141.24	495	174270	793745	580836	97.3	100	496770	20622	40242	52929	91	91.76	241.28		113152		61763	3000000	43	-756.154	7.56187	42.4323	80.2889	0.992538	0.237468	5.48596	12.0684	6.20456	25.1616	23.7468	江苏省	无锡市	320000	东部	东南侧
无锡市	320200	2019	江苏省	320000	37610	1072.91	43	6.7	47.48	237.84	3.06	13072	88.25	158.15	500	180044	836267	625307	97.2	100	552100	19840	28198	36204	96	94.23	241.76		77800		42437	2000000	39	-806.414	6.86907	46.332	84.42	0.993585	0.240216	5.48795	12.101	6.21461	26.144	24.0216	江苏省	无锡市	320000	东部	东南侧
无锡市	320200	2020	江苏省	320000	37012	1081.25	43.25	3.7	46.49	238.26	5.14	13689	87.6	175.06	505	165851	878789	669778	97.7	100	489234	19058	13297	19479	101	96.7	242.24		42448		22637	993311	33	-772.198	5.60115	49.5663	84.9069	0.994612	0.287367	5.48993	12.0188	6.22456	27.1069	28.7367	江苏省	无锡市	320000	东部	东南侧
徐州市	320300	2007	江苏省	320000	33488	835.81	38.81	15.3	52.51	742.74	23.69	10007.2	100.57	176.31	938.968	17909	369503	212640	85.9	100	19163	9360	83174	24638	99.1	44.42	146.82		400780		173906	9500000	106	-890.456	129.692	11.8609	21.5535	0.885542	0.008768	4.98921	9.79306	6.84478	10.6577	0.876761	江苏省	徐州市	320000	东部	东南侧
徐州市	320300	2008	江苏省	320000	33665	841.06	40.44	13.5	52.89	822.43	25.54	21787.4	100.76	110.45	945.604	21367	680464	289659	80.8	89.29	26697	9100	125875	22262	99.58	50.12	139.03		407052		164938	9400000	102	-1212.74	75.5878	12.2218	24.5854	0.896164	0.036944	4.93469	9.9696	6.85182	23.0407	3.69442	江苏省	徐州市	320000	东部	东南侧
徐州市	320300	2009	江苏省	320000	35738	850.6	40.33	13.95	52.26	902.12	27.39	17082.7	100.95	44.59	952.24	25100	991425	366678	74.92	93.12	37033	6981	86519	24014	99.26	55.97	131.24		413324		155970	9200000	98	-1154.47	59.1453	12.1954	26.3389	0.906638	0.126715	4.87703	10.1306	6.85882	17.9395	12.6715	江苏省	徐州市	320000	东部	东南侧
徐州市	320300	2010	江苏省	320000	33613	864.1	41.26	14.01	50.67	981.81	29.24	20761.4	101.14	21.27	965.25	34084	1300000	443697	70.82	48.59	45433	9122	85851	24257	99.98	41	123.45	69824	419596		147002	9000000	94	-1027.79	45.232	12.603	28.7832	0.917515	0.126503	4.81584	10.4366	6.87239	21.5088	12.6503	江苏省	徐州市	320000	东部	东南侧
徐州市	320300	2011	江苏省	320000	37824	867.45	41.87	13.5	50.03	1061.5	31.09	23238	101.33	87.13	974.8	41407	1600000	520716	80.2	86.4	103526	10751	143068	38631	100	26.03	134.9		425868	330	138034	8800000	90	-1111.58	29.142	13.0745	31.0659	0.927847	0.138955	4.90453	10.6312	6.88223	23.8387	13.8954	江苏省	徐州市	320000	东部	东南侧
徐州市	320300	2012	江苏省	320000	35369	879.77	38.97	13.2	49.01	1141.19	32.94	23265	101.52	152.99	983.6	46877	1900000	597735	84.3	80.7	125901	16050	142678	45883	93.2	11.06	116.93		432140		129066	8600000	86	-1013.63	24.9645	14.698	36.2983	0.937932	0.152686	4.76158	10.7553	6.89122	23.6529	15.2686	江苏省	徐州市	320000	东部	东南侧
徐州市	320300	2013	江苏省	320000	33785	894.26	39.3	10.44	47.75	1220.88	34.79	16797	101.71	218.85	998.7	44050	2200000	674754	87.9	99.9	144855	15376	134558	52174	99.2	3.91	271.85		459921		120098	8400000	82	-978.511	22.1147	16.1961	40.2313	0.948167	0.143299	5.60525	10.6931	6.90646	16.8189	14.3299	江苏省	徐州市	320000	东部	东南侧
徐州市	320300	2014	江苏省	320000	31914	869.97	43.29	10.5	45.25	1300.57	36.64	17283	101.9	284.71	1015.2	57655	2500000	751773	86.5	88.8	174827	10774	444121	69201	99	18.88	134.05		403518		111130	8200000	78	-965.258	19.3814	17.2557	42.5286	0.958155	0.1545	4.89821	10.9622	6.92284	17.0242	15.45	江苏省	徐州市	320000	东部	东南侧
徐州市	320300	2015	江苏省	320000	31611	874.63	43.76	9.5	44.27	1380.26	38.49	17769	102.09	350.57	1026.11	61511	2900000	828792	88.21	100	191900	10968	419694	60490	99.4	33.85	133.79		347116		102162	8000000	74	-976.63	17.6187	19.6587	43.4164	0.967648	0.156689	4.89627	11.027	6.93353	17.3169	15.6689	江苏省	徐州市	320000	东部	东南侧
徐州市	320300	2016	江苏省	320000	30953	879.29	43.82	8.2	43.28	1459.95	40.34	18255	102.28	416.43	1035	66845	3200000	905811	91.2	100	207600	8694	431315	57688	96.9	48.82	133.53		290713		84995	3700000	70	-830.434	17.3716	21.0976	47.2715	0.976896	0.15616	4.89433	11.1101	6.94216	17.6377	15.616	江苏省	徐州市	320000	东部	东南侧
徐州市	320300	2017	江苏省	320000	30375	883.95	43.84	6.2	42.455	1539.64	42.19	18741	102.47	482.29	1040	71880	3500000	982830	93.9	100	215540	3449	60172	44761	99.72	63.79	133.27		234311		66427	3000000	66	-823.963	15.5039	22.0192	38.2346	0.985935	0.148163	4.89238	11.1827	6.94698	18.0202	14.8163	江苏省	徐州市	320000	东部	东南侧
徐州市	320300	2018	江苏省	320000	31105	888.61	44	4.2	41.63	1619.33	44.04	19227	102.66	548.15	1042	76915	3800000	1100000	93	100	254531	3062	18221	21252	98	78.76	133.01		177908		42034	2200000	62	-867.948	14.0773	24.737	39.8781	0.994872	0.152432	4.89042	11.2505	6.9489	18.452	15.2432	江苏省	徐州市	320000	东部	东南侧
徐州市	320300	2019	江苏省	320000	32413	893.27	43.7	6	40.36	1699.02	45.89	19713	102.85	614.01	1043	81138	4100000	1100000	95.2	100	258900	3248	24104	38522	98	93.73	132.75		121505		211	1500000	57	-864.27	13.4476	26.8859	41.8178	0.994654	0.160262	4.88847	11.3039	6.94986	18.9003	16.0262	江苏省	徐州市	320000	东部	东南侧
徐州市	320300	2020	江苏省	320000	33721	897.93	43.5	3.4	40.05	1778.71	47.74	20199	103.04	679.87	1044	80673	4400000	1200000	93.2	100	214297	3434	7958	55792	98	108.7	132.49		65102.6		15002	747813	50	-693.197	12.693	28.5824	39.8736	0.994436	0.169362	4.88651	11.2982	6.95082	19.3477	16.9362	江苏省	徐州市	320000	东部	东南侧
常州市	320400	2007	江苏省	320000	31060	815.01	41.42	15.6	59.67	198.21	6.87	19095.9	98.31	46.62	354.835	52840	187078	269831	65.1	100	45106	31962	72231	29496	98.3	26.95	468.18		386791		41524	11000000	17	-1010.96	44.4655	20.0262	38.8744	0.971364	0.006166	6.14885	10.875	5.87165	53.8163	0.616613	江苏省	常州市	320000	东部	东南侧
常州市	320400	2008	江苏省	320000	32777	818.11	41.95	12.4	58.92	200.65	3.53	21961.2	98.08	17.37	357.057	61503	1316	51016	86.2	100	54996	32601	66656	25392	98.55	28.64	408.44		330896		40636	9200000	20	-901.384	37.0392	19.8596	39.0469	0.973431	0.053923	6.01234	11.0268	5.8779	61.5061	5.39228	江苏省	常州市	320000	东部	东南侧
常州市	320400	2009	江苏省	320000	30811	820.57	42.09	11.7	56.74	203.09	0.19	11289.7	97.85	11.88	359.28	70138	184446	167799	73	100	57968	35942	62255	24917	95.48	29.88	348.7		275001		39748	7300000	23	-793.727	30.8395	21.1451	40.9931	0.975472	0.188185	5.85421	11.1582	5.8841	31.4232	18.8185	江苏省	常州市	320000	东部	东南侧
常州市	320400	2010	江苏省	320000	31454	825.25	42.16	13.1	55.3	205.53	3.15	29361.2	97.62	41.13	360.31	67327	370208	386614	74.5	100	87084	37715	48000	19582	94.9	32	288.96	464245	219106		38860	5400000	26	-667.31	24.5109	22.0172	40.8343	0.977414	0.186831	5.66629	11.1173	5.88696	81.4888	18.6831	江苏省	常州市	320000	东部	东南侧
常州市	320400	2011	江苏省	320000	32650	829.96	42.21	12.2	54.48	207.97	6.49	15845	97.39	70.38	361.8	77485	555970	605429	80.3	100	125299	19324	43734	38482	93.5	34.12	288.4		163211	344	37972	3500000	29	-600.883	18.3748	23.1094	41.5672	0.97937	0.199051	5.66435	11.2578	5.89109	43.7949	19.9051	江苏省	常州市	320000	东部	东南侧
常州市	320400	2012	江苏省	320000	34013	834.33	42.27	11.5	52.92	210.41	9.83	17257	97.16	99.63	363.8	85039	741732	824244	84.5	100	189317	14630	35984	35837	98	36.24	241.87		107316		37084	1600000	32	-535.034	15.9701	27.746	50.995	0.981337	0.219392	5.4884	11.3509	5.8966	47.4354	21.9392	江苏省	常州市	320000	东部	东南侧
常州市	320400	2013	江苏省	320000	32699	836.94	42.8	9.85	51.61	212.85	13.17	8445	96.93	128.88	365.3	119151	927494	1000000	87.4	100	221119	12017	35830	35161	98.2	38.36	331.43		116913		36196	279105	35	-521.318	13.895	29.7016	52.4418	0.98326	0.212853	5.80342	11.6882	5.90072	23.118	21.2853	江苏省	常州市	320000	东部	东南侧
常州市	320400	2014	江苏省	320000	32044	843.18	42.92	10.1	49.13	215.29	16.51	8777	96.7	158.13	367.3	104423	1100000	1300000	89.1	100	217044	11909	110419	115086	98.2	40.48	294.63		102978		35308	2200000	38	-545.953	11.4602	30.9856	58.6115	0.985187	0.235624	5.68572	11.5562	5.90618	23.896	23.5624	江苏省	常州市	320000	东部	东南侧
常州市	320400	2015	江苏省	320000	33620	848.58	43.13	9.2	47.71	217.73	19.85	9109	96.47	187.38	369.75	112221	1300000	1500000	90.39	100	227500	12977	115078	97999	98.32	42.6	277.72		89043.8		34420	4100000	41	-605.293	9.6014	32.4787	59.7782	0.987109	0.215568	5.62661	11.6282	5.91283	24.6356	21.5568	江苏省	常州市	320000	东部	东南侧
常州市	320400	2016	江苏省	320000	32930	853.98	43.13	8.5	46.46	220.17	23.19	9441	96.24	216.63	373	122721	1500000	1700000	92.3	100	240200	12178	112617	57542	98.1	44.72	260.81		75109.1		31683	3300000	44	-597.912	8.3352	33.37	62.756	0.989029	0.207318	5.56379	11.7177	5.92158	25.311	20.7318	江苏省	常州市	320000	东部	东南侧
常州市	320400	2017	江苏省	320000	32409	859.38	43.1	7.75	46.375	222.61	26.53	9773	96.01	245.88	377	135999	1700000	1900000	93.1	100	250894	13315	28167	54916	99.6	46.84	243.9		61174.5		51765	2700000	47	-471.309	9.03643	34.748	55.8329	0.990934	0.187949	5.49676	11.8204	5.93224	25.9231	18.7949	江苏省	常州市	320000	东部	东南侧
常州市	320400	2018	江苏省	320000	31653	864.78	43	7	46.29	225.05	29.87	10105	95.78	275.13	381	149277	1900000	2100000	89.8	100	253942	12407	22888	32258	100	48.96	226.99		47239.9		45903	2000000	50	-513.313	8.07546	36.9738	54.9265	0.992799	0.181693	5.42491	11.9136	5.9428	26.5223	18.1693	江苏省	常州市	320000	东部	东南侧
常州市	320400	2019	江苏省	320000	31166	870.18	43.3	6.8	47.69	227.49	33.21	10437	95.55	304.38	384	156390	2000000	2400000	90.1	100	267300	11807	19656	39580	100	51.08	210.08		33305.3		41075	1300000	44	-504.259	7.83993	38.6224	59.9896	0.993422	0.183993	5.34749	11.9601	5.95064	27.1797	18.3993	江苏省	常州市	320000	东部	东南侧
常州市	320400	2020	江苏省	320000	30679	875.58	43.6	4.5	46.33	229.93	36.55	10769	95.32	333.63	387	147939	2200000	2600000	90.94	100	218666	11207	8864	46902	100	53.2	193.17		19370.6		16989	680213	39	-486.023	6.39141	39.8139	61.6538	0.994035	0.20904	5.26357	11.9046	5.95843	27.8269	20.904	江苏省	常州市	320000	东部	东南侧
苏州市	320500	2007	江苏省	320000	45316	735.66	44.26	16	63.71	228.55	15.61	41788.4	97.02	45.79	618.477	91911	1400000	383519	87.2	100	144946	73227	228962	61606	98.4	36.87	331.57		538846		297234	7600000	31	-2845.94	30.4369	25.1149	47.3987	0.99149	0.010054	5.80384	11.4286	6.42726	67.5666	1.00538	江苏省	苏州市	320000	东部	东南侧
苏州市	320500	2008	江苏省	320000	47905	741.93	41.95	12.5	62.01	248.56	14.61	47279.3	96.36	14.47	624.999	106863	1400000	383519	88.9	100	227688	58094	176990	42753	97.34	52.37	313.96		547583		278831	5400000	32	-2523.34	25.7731	25.712	52.0865	0.991631	0.076657	5.74927	11.5793	6.43775	75.647	7.66568	江苏省	苏州市	320000	东部	东南侧
苏州市	320500	2009	江苏省	320000	47572	746.1	42.09	11.5	58.75	268.57	13.61	41278.2	95.7	16.85	631.52	122565	1400000	383519	69.8	100	287710	57349	147286	48054	98.59	54.14	296.35		556320		260428	3200000	33	-2102.51	22.9393	25.3072	56.0679	0.99177	0.243354	5.69154	11.7164	6.44813	65.3632	24.3354	江苏省	苏州市	320000	东部	东南侧
苏州市	320500	2010	江苏省	320000	45875	751.25	42.74	13.3	56.93	288.58	12.61	47309.1	95.04	48.17	635.47	93043	1400000	383519	71.24	100	357105	64055	496377	46272	98.71	58	278.74	639327	565057		242025	999033	34	-1712.97	18.812	28.7173	57.9713	0.991873	0.255865	5.63028	11.4408	6.45436	74.4474	25.5865	江苏省	苏州市	320000	东部	东南侧
苏州市	320500	2011	江苏省	320000	44675	756.75	42.25	12	55.59	308.59	11.61	66338	94.38	79.49	640	102129	1400000	383519	71.1	100	536050	71307	191925	50929	91.5	61.86	277.96		573794	353	223622	1200000	35	-1582.34	13.8949	30.4969	63.7578	0.991982	0.275427	5.62748	11.534	6.46147	103.653	27.5427	江苏省	苏州市	320000	东部	东南侧
苏州市	320500	2012	江苏省	320000	44273	763.21	41.84	10.1	54.13	328.6	10.61	71626	93.72	110.81	645.1	114029	1400000	383519	73.8	100	665898	70754	183401	54382	94.7	65.72	296.71		582531		205219	3400000	36	-1473.85	11.6676	35.9541	67.853	0.992097	0.287167	5.69276	11.6442	6.46941	111.031	28.7167	江苏省	苏州市	320000	东部	东南侧
苏州市	320500	2013	江苏省	320000	44427	770.31	42.06	8.36	52.63	348.61	9.61	45654	93.06	142.13	650.8	199017	1400000	383519	77.2	100	763672	66916	164970	65042	97.9	69.58	247.39		600132		186816	5600000	37	-1364.92	10.6636	37.3325	75.8159	0.992217	0.283894	5.51097	12.2011	6.4782	70.1506	28.3894	江苏省	苏州市	320000	东部	东南侧
苏州市	320500	2014	江苏省	320000	32992	763.64	42.21	8.3	50.09	368.62	8.61	46947	92.4	173.45	657.5	129925	1400000	383519	79.6	100	757988	61438	638883	75947	96.7	73.44	316.9		527818		168413	7800000	38	-1332.24	9.38347	38.5582	80.4365	0.992346	0.322243	5.75859	11.7747	6.48844	71.4023	32.2243	江苏省	苏州市	320000	东部	东南侧
苏州市	320500	2015	江苏省	320000	39813	770.47	42.4	7.5	48.57	388.63	7.61	48240	91.74	204.77	664.04	136702	1400000	383519	82.55	100	883300	60506	661600	75406	98.11	77.3	321.06		455504		150010	10000000	39	-1388.23	8.30985	39.4509	85.6786	0.992471	0.288227	5.77163	11.8256	6.49834	72.6462	28.8227	江苏省	苏州市	320000	东部	东南侧
苏州市	320500	2016	江苏省	320000	39619	777.3	42.05	7.5	47.03	408.64	6.61	49533	91.08	236.09	673	145556	1400000	383519	83.53	100	952000	48437	584754	61777	88.8	81.16	325.22		383190		109594	7400000	40	-1374.95	7.18787	41.11	90.4116	0.992621	0.283209	5.7845	11.8883	6.51174	73.6003	28.3209	江苏省	苏州市	320000	东部	东南侧
苏州市	320500	2017	江苏省	320000	38816	784.13	41.34	7.15	47.53	428.65	5.61	50826	90.42	267.41	685	159661	1400000	383519	89	100	1200000	42380	84388	47694	93.4	85.02	329.38		310876		103774	5900000	41	-1334.27	6.6254	44.2336	81.9489	0.992798	0.262814	5.79721	11.9808	6.52942	74.1985	26.2814	江苏省	苏州市	320000	东部	东南侧
苏州市	320500	2018	江苏省	320000	37661	790.96	41	6.8	48.03	448.66	4.61	52119	89.76	298.73	697	173765	1400000	383519	91	100	1500000	39730	61674	39669	94	88.88	333.54		238561		92404	4400000	42	-1387.14	6.17415	47.1334	83.2453	0.992969	0.266042	5.80976	12.0655	6.54678	74.7762	26.6042	江苏省	苏州市	320000	东部	东南侧
苏州市	320500	2019	江苏省	320000	39557	797.79	42.1	5.6	47.46	468.67	3.61	53412	89.1	330.05	713	179174	1400000	383519	92	100	1800000	36586	50393	35107	94.6	92.74	337.7		166247		77497	3000000	36	-1508.02	5.5677	49.8471	85.0617	0.993684	0.262836	5.82216	12.0961	6.56948	74.9116	26.2836	江苏省	苏州市	320000	东部	东南侧
苏州市	320500	2020	江苏省	320000	41453	804.62	42.7	3.4	46.53	488.68	2.61	54705	88.44	361.37	729	158466	1400000	383519	92.51	100	2200000	33442	25977	30545	95.2	96.6	341.86		93933.1		46702	1500000	31	-1207.07	5.38445	51.0082	87.2579	0.994366	0.306759	5.8344	11.9733	6.59167	75.0412	30.6759	江苏省	苏州市	320000	东部	东南侧
南通市	320600	2007	江苏省	320000	33266	957.54	42.05	16.2	56.68	346.21	3.14	11715.8	100	65.46	768.268	27500	639344	68682	76	100	42706	15692	87281	40409	98.7	31.75	134.97		343305		109062	6000000	19	-1077.83	90.7045	16.8158	29.1487	0.973973	0.007919	4.90505	10.2219	6.64414	15.2496	0.791926	江苏省	南通市	320000	东部	东南侧
南通市	320600	2008	江苏省	320000	37194	954.53	41.8	13.3	57.01	356.84	3.84	12853.1	100	14.52	765.729	32815	835498	88961	85.9	100	50815	16174	72153	37865	98.44	35.99	126.09		318609		102312	5600000	21	-1094.31	67.0516	16.3452	30.7994	0.975431	0.049056	4.837	10.3986	6.64083	16.7854	4.90564	江苏省	南通市	320000	东部	东南侧
南通市	320600	2009	江苏省	320000	34850	953.21	40.36	14	55.96	367.47	4.54	14099	100	36.42	763.19	37642	1000000	109240	82.9	100	71348	15551	66166	38899	98.68	18	117.21		293913		95562	5100000	23	-1041.44	51.9177	16.7023	31.8112	0.976898	0.181975	4.76397	10.5359	6.63751	18.4738	18.1975	江苏省	南通市	320000	东部	东南侧
南通市	320600	2010	江苏省	320000	36100	953.53	40.69	13	55.07	378.1	5.24	16965.1	100	87.36	762.79	47419	1200000	129519	83	100	99923	15708	60740	38457	98.2	22	108.33	87654	269217		88812	4700000	25	-810.91	43.889	17.6576	33.5951	0.978436	0.181152	4.68518	10.7668	6.63698	22.2409	18.1152	江苏省	南通市	320000	东部	东南侧
南通市	320600	2011	江苏省	320000	39165	955.98	40.77	12.1	54.45	388.73	5.94	19851	100	138.3	763.9	56005	1400000	149798	85.5	100	130711	19589	65253	49094	97.5	26	97.44		244521	339	82062	4200000	27	-928.402	26.7847	17.8125	36.9224	0.980015	0.19489	4.57924	10.9332	6.63844	25.9864	19.489	江苏省	南通市	320000	东部	东南侧
南通市	320600	2012	江苏省	320000	36454	956.38	41.34	11.8	52.96	399.36	6.64	21620	100	189.24	765	62506	1600000	170077	84.1	100	143698	18200	69821	36399	97.9	30	98.54		219825		75312	3800000	29	-935.4	20.8731	19.3922	40.0837	0.981589	0.202307	4.59046	11.043	6.63988	28.2614	20.2307	江苏省	南通市	320000	东部	东南侧
南通市	320600	2013	江苏省	320000	34628	958.02	42.05	10.53	52.07	409.99	7.34	10715	100	240.18	765.9	65696	1800000	190356	88.4	100	190657	14584	63010	33970	98	34	246.37		215375		68562	3400000	31	-887.926	18.5045	20.3408	42.1256	0.983154	0.187374	5.50683	11.0928	6.64105	13.9901	18.7374	江苏省	南通市	320000	东部	东南侧
南通市	320600	2014	江苏省	320000	34022	727.68	42.55	10.5	49.75	420.62	8.04	10925	100	291.12	767.1	77457	2000000	210635	86.2	100	217879	15809	244851	41362	98.3	38	105.39		188932		61812	2900000	33	-997.537	14.2504	21.3349	44.5522	0.984721	0.192895	4.65767	11.2575	6.64262	14.242	19.2895	江苏省	南通市	320000	东部	东南侧
南通市	320600	2015	江苏省	320000	34940	727.08	42.71	9.6	48.43	431.25	8.74	11135	100	342.06	767.2	84236	2200000	230914	91.58	100	242700	15470	262711	31664	98.87	42	108.53		162489		55062	2500000	35	-1080.75	12.0686	21.8848	45.6752	0.986264	0.180364	4.68703	11.3414	6.64275	14.5138	18.0364	江苏省	南通市	320000	东部	东南侧
南通市	320600	2016	江苏省	320000	35176	726.48	43.2	9.3	46.84	441.88	9.44	11345	100	393	767	92702	2400000	251193	87	100	228329	15367	273698	13821	95.6	46	111.67		136046		37115	3900000	37	-993.456	11.0217	23.425	49.7445	0.987802	0.173799	4.71555	11.4372	6.64249	14.7914	17.3799	江苏省	南通市	320000	东部	东南侧
南通市	320600	2017	江苏省	320000	36149	725.88	43.54	8.25	46.845	452.51	10.14	11555	100	443.94	766	104011	2600000	271472	87.75	100	272407	13372	14518	7821	96	50	114.81		109603		17048	3100000	39	-1023.35	9.45096	24.5431	43.4504	0.989329	0.152538	4.74328	11.5522	6.64118	15.0849	15.2538	江苏省	南通市	320000	东部	东南侧
南通市	320600	2018	江苏省	320000	37233	725.28	44	7.2	46.85	463.14	10.84	11765	100	494.88	763	115320	2800000	291751	89.39	100	377790	13351	8299	4518	95.25	54	117.95		83159.4		13382	2400000	41	-1009.02	9.0435	26.0184	46.4286	0.990837	0.146875	4.77026	11.6555	6.63726	15.4194	14.6875	江苏省	南通市	320000	东部	东南侧
南通市	320600	2019	江苏省	320000	37301	724.68	44.4	6.2	49.05	473.77	11.54	11975	100	545.82	761	128294	3000000	312030	88.7	100	330100	13653	6224	5397	96	58	121.09		56716.3		12263	1600000	37	-1040.16	8.35071	27.3995	47.912	0.991381	0.149322	4.79653	11.7621	6.63463	15.7359	14.9322	江苏省	南通市	320000	东部	东南侧
南通市	320600	2020	江苏省	320000	37369	724.08	43.85	4.7	47.49	484.4	12.24	12185	100	596.76	759	129900	3200000	332309	95	100	410379	13955	4908	6276	96.75	62	124.23		30273.1		8453	789457	34	-880.405	7.49334	29.4796	51.2082	0.991929	0.174483	4.82213	11.7745	6.632	16.054	17.4483	江苏省	南通市	320000	东部	东南侧
连云港市	320700	2007	江苏省	320000	17861	642.97	65.39	15.1	46.73	387.21	3.31	9025.9	100	131.76	481.485	12857	59299	26469	62.7	99.7	12556	3402	32607	11585	91.3	70.26	39.72		30961		89499	415540	55	-319.903	143.299	11.3835	18.4076	0.91179	0.008007	3.68185	9.46164	6.17688	18.746	0.800662	江苏省	连云港市	320000	东部	东南侧
连云港市	320700	2008	江苏省	320000	17737	651	41.03	13.1	47.34	424.6	1.75	14931.9	100	41.67	485.462	15458	51961	45003	79.3	100	22196	3170	33565	11056	91.56	42.57	49.61		11439		83509	135469	54	-478.996	82.8434	11.2573	21.532	0.919817	0.032353	3.90419	9.64588	6.1851	30.7581	3.23532	江苏省	连云港市	320000	东部	东南侧
连云港市	320700	2009	江苏省	320000	17680	654.19	40.67	13.64	46.29	461.99	0.19	12315.1	100	48.42	489.44	19229	163221	63537	61.78	100	25956	3021	27245	7334	92.05	40.74	59.5		8083		77519	144602	53	-402.479	70.5245	11.7379	22.0558	0.927713	0.128263	4.08598	9.86417	6.19326	25.1616	12.8263	江苏省	连云港市	320000	东部	东南侧
连云港市	320700	2010	江苏省	320000	17976	663.64	38.73	13.6	45.68	499.38	1.37	13432.3	100	138.51	494.18	26987	274481	82071	60.09	99.3	42649	3538	34430	7356	91.89	45	69.39	10047	27605		71529	424673	52	-406.981	49.4675	12.6958	22.3239	0.935581	0.119752	4.23974	10.2031	6.2029	27.181	11.9752	江苏省	连云港市	320000	东部	东南侧
连云港市	320700	2011	江苏省	320000	15152	663.4	39.6	13	46.39	536.77	2.93	14761	100	228.6	501.5	32119	385741	100605	66.4	41.2	58925	7221	45390	14389	91.5	49.26	67.03		47127	333	65539	704744	51	-412.623	34.1854	12.7797	23.2144	0.943591	0.13154	4.20514	10.3772	6.2176	29.4337	13.154	江苏省	连云港市	320000	东部	东南侧
连云港市	320700	2012	江苏省	320000	15003	671.03	39.91	12.7	45.91	574.16	4.49	15956	100	318.69	508.1	36470	497001	119139	68	71.2	74926	6390	40629	16570	92.1	53.52	66.29		66649		59549	984815	50	-367.822	29.8356	14.4322	29.6989	0.951303	0.146369	4.19404	10.5042	6.23068	31.4033	14.6369	江苏省	连云港市	320000	东部	东南侧
连云港市	320700	2013	江苏省	320000	600501	683.1	39.93	11.35	45.22	611.55	6.05	5748	100	408.78	515.6	34335	608261	137673	69.6	82.4	88633	5618	43462	19179	95.3	57.78	294.34		106433		53559	1300000	49	-380.399	25.1145	14.8313	31.1171	0.958888	0.13255	5.68474	10.4439	6.24533	11.1482	13.255	江苏省	连云港市	320000	东部	东南侧
连云港市	320700	2014	江苏省	320000	14542	691.42	40.01	10.2	45.26	648.94	7.61	5817	100	498.87	523.4	44277	719521	156207	70.1	95.2	100369	6204	114664	41368	93.7	62.04	72.36		93551.8		47569	1500000	48	-380.498	21.6998	15.4089	31.5686	0.966275	0.128702	4.28165	10.6982	6.26035	11.1139	12.8702	江苏省	连云港市	320000	东部	东南侧
连云港市	320700	2015	江苏省	320000	12801	697.31	40.14	10.8	44.38	686.33	9.17	5886	100	588.96	528.54	48416	830781	174741	78.4	100	110400	7339	96321	33979	93.4	66.3	72.97		80670.5		41579	1800000	47	-409.523	18.7028	16.4623	32.8679	0.973311	0.133606	4.29005	10.7876	6.27012	11.1363	13.3606	江苏省	连云港市	320000	东部	东南侧
连云港市	320700	2016	江苏省	320000	11752	703.2	40.42	7.8	44.18	723.72	10.73	5955	100	679.05	532	52987	942041	193275	84	100	100300	6769	87830	30798	93.6	70.56	73.58		67789.3		36705	1700000	46	-335.747	18.7192	20.6372	40.312	0.98015	0.146283	4.29837	10.8778	6.27664	11.1936	14.6283	江苏省	连云港市	320000	东部	东南侧
连云港市	320700	2017	江苏省	320000	11746	709.09	40	6.25	43.87	761.11	12.29	6024	100	769.14	533	57159.5	1100000	211809	88.8	100	88065	4860	18160	19086	97.4	74.82	74.19		54908		21462	1300000	45	-333.276	16.6928	21.576	31.4615	0.986839	0.133077	4.30663	10.9536	6.27852	11.3021	13.3077	江苏省	连云港市	320000	东部	东南侧
连云港市	320700	2018	江苏省	320000	12066	714.98	41	4.7	43.56	798.5	13.85	6093	100	859.23	533	61332	1200000	230343	89.4	100	99205	3770	9501	13397	94.6	79.08	74.8		42026.8		16027	1000000	44	-400.285	13.7584	22.7054	34.1745	0.993491	0.125172	4.31482	11.0241	6.27852	11.4315	12.5172	江苏省	连云港市	320000	东部	东南侧
连云港市	320700	2019	江苏省	320000	12139	720.87	41.8	6	43.43	835.89	15.41	6162	100	949.32	534	69523	1300000	248877	92.1	100	140700	3484	6348	9690	96	83.34	75.41		29145.5		13257	668996	42	-346.602	14.5742	24.1011	35.5281	0.994748	0.136452	4.32294	11.1494	6.2804	11.5393	13.6452	江苏省	连云港市	320000	东部	东南侧
连云港市	320700	2020	江苏省	320000	12212	726.76	42.15	3.1	41.87	873.28	16.97	6231	100	1039.41	535	71303	1400000	267411	94.48	100	83354	3198	11841	5983	97.4	87.6	76.02		16264.3		6851	335841	37	-267.92	14.042	25.043	34.9383	0.996	0.145826	4.331	11.1747	6.28227	11.6467	14.5826	江苏省	连云港市	320000	东部	东南侧
淮安市	320800	2007	江苏省	320000	21851	530.18	39.2	15.2	48.14	438.85	6.89	4351	96	59.72	529.735	14347	63726	50162	84.5	100	12640	7568	47056	21539	99.8	12.4	190.89		149918		135340	265195	61.5	-399.768	135.829	11.4095	21.3465	0.823309	0.007934	5.2517	9.5713	6.27238	8.21354	0.793379	江苏省	淮安市	320000	东部	东南侧
淮安市	320800	2008	江苏省	320000	22627	533.07	39.53	13.4	49.49	477.19	8.04	4955.8	95	13.06	532.638	17104	2893	71185	81	100	22805	9513	44790	20562	99.78	13.21	169.83		94828		109855	495113	60	-511.715	86.4671	10.8986	21.3917	0.839617	0.02597	5.1348	9.74707	6.27784	9.30426	2.59701	江苏省	淮安市	320000	东部	东南侧
淮安市	320800	2009	江苏省	320000	24164	530.34	39.5	14.2	48.27	515.53	9.19	6675.7	94	33.6	535.54	20946	69512	92208	58	100	29008	8130	51037	16603	99.83	16.75	148.77		39738		84370	725031	58.5	-584.456	58.593	10.4941	22.0562	0.855749	0.07701	5.0024	9.9497	6.28328	12.4654	7.70098	江苏省	淮安市	320000	东部	东南侧
淮安市	320800	2010	江苏省	320000	23106	534.89	39.6	13.85	46.62	553.87	10.34	9693.94	93	80.26	536.45	28861	136131	113231	59	67	44824	10484	39597	16823	99.73	16	127.71	62084	15352		58885	954949	57	-502.013	45.7722	11.125	24.6081	0.87123	0.077832	4.84976	10.2703	6.28497	18.0705	7.78323	江苏省	淮安市	320000	东部	东南侧
淮安市	320800	2011	江苏省	320000	24135	539.36	39.83	13.2	46.99	592.21	11.49	11459	92	126.92	541	35181	202750	134254	45.8	65	62492	10129	47879	22800	99.1	15.25	124.14		70442	349	33400	1200000	55.5	-614.911	26.9557	11.9113	28.4843	0.887421	0.088088	4.82141	10.4683	6.29342	21.1812	8.80878	江苏省	淮安市	320000	东部	东南侧
淮安市	320800	2012	江苏省	320000	21234	542.9	40.04	13.1	46.29	630.55	12.64	12479	91	173.58	545	39992	269369	155277	72	97	74402	9951	46937	19740	95.5	14.5	122.74		125532		7915	1400000	54	-557.596	23.1324	17.622	34.3413	0.903245	0.107041	4.81007	10.5964	6.30079	22.8972	10.7041	江苏省	淮安市	320000	东部	东南侧
淮安市	320800	2013	江苏省	320000	20721	549.01	40.74	12.23	45.6	668.89	13.79	8531	90	220.24	549.9	38985	335988	176300	71.5	79.3	88813	8348	44957	20886	97.7	13.75	309.4		127202		17570	1600000	52.5	-505.174	21.447	20.3182	39.4272	0.918971	0.1132	5.73463	10.5709	6.30974	15.5137	11.32	江苏省	淮安市	320000	东部	东南侧
淮安市	320800	2014	江苏省	320000	20966	558.57	40.92	10.9	44.23	707.23	14.94	8690	89	266.9	556.6	50736	402607	197323	77.6	90.3	106174	7989	119333	27494	99.5	13	120.11		128872		43055	1900000	51	-547.605	17.318	20.839	41.0672	0.934631	0.122099	4.78841	10.8344	6.32185	15.6126	12.2099	江苏省	淮安市	320000	东部	东南侧
淮安市	320800	2015	江苏省	320000	20782	562.31	41.3	10.3	42.86	745.57	16.09	8849	88	313.56	562.35	56460	469226	218346	79.28	90.52	120500	6984	113037	17152	97.3	12.25	120.49		130542		68540	2100000	49.5	-515.097	16.6327	21.4048	42.598	0.949834	0.124643	4.79157	10.9413	6.33212	15.7358	12.4643	江苏省	淮安市	320000	东部	东南侧
淮安市	320800	2016	江苏省	320000	20276	566.05	41.93	9	41.61	783.91	17.24	9008	87	360.22	566	62446	535845	239369	79	100	92900	6624	98668	9212	80	11.5	120.87		132212		25214	3500000	48	-580.594	12.9549	21.8816	45.053	0.964599	0.116403	4.79471	11.0421	6.33859	15.9152	11.6403	江苏省	淮安市	320000	东部	东南侧
淮安市	320800	2017	江苏省	320000	19666	569.79	42.2	7.75	41.745	822.25	18.39	9167	86	406.88	564	67825	602464	260392	81.48	100	97407	3690	18258	7225	93.55	10.75	121.25		133882		20077	4900000	46.5	-507.914	12.7228	22.5177	31.695	0.978965	0.112451	4.79785	11.1247	6.33505	16.2535	11.2451	江苏省	淮安市	320000	东部	东南侧
淮安市	320800	2018	江苏省	320000	19181	573.53	42	6.5	41.88	860.59	19.54	9326	85	453.54	561	73204	669083	281415	82.3	100	93497	3207	11222	6904	98.2	10	121.63		135552		13692	6200000	45	-500.415	12.1323	23.9483	33.1497	0.993422	0.1243	4.80098	11.201	6.32972	16.6239	12.43	江苏省	淮安市	320000	东部	东南侧
淮安市	320800	2019	江苏省	320000	18574	577.27	42.4	6.6	41.78	898.93	20.69	9485	84	500.2	561	78543	735702	302438	84.9	100	90700	2724	6809.5	6583	102.85	9.25	122.01		137222		9633	7600000	43.5	-451.231	12.5056	25.9875	35.6435	0.993411	0.134193	4.8041	11.2714	6.32972	16.9073	13.4193	江苏省	淮安市	320000	东部	东南侧
淮安市	320800	2020	江苏省	320000	17967	581.01	42.8	3.2	40.52	937.27	21.84	9644	83	546.86	561	87507	802321	323461	89.03	100	83700	2241	2397	6262	107.5	8.5	122.39		138892		5574	9000000	42	-375.371	11.4117	26.082	35.1979	0.993399	0.137652	4.80721	11.3795	6.32972	17.1907	13.7652	江苏省	淮安市	320000	东部	东南侧
盐城市	320900	2007	江苏省	320000	24455	477.13	30.4	15	46.98	842.29	1.8	8459.5	92	188.14	807.92	16987	198205	67479	75	80	22498	9319	35688	11639	93.9	16.8	66.61		57187		74786	5300000	74	-759.942	127.231	11.4405	19.9166	0.923051	0.008309	4.19885	9.7402	6.69446	10.4707	0.830863	江苏省	盐城市	320000	东部	东南侧
盐城市	320900	2008	江苏省	320000	25740	478.26	24.74	13.2	48.55	878.15	1.4	9332.1	90	44.58	809.98	19775	122341	91661	80.8	80	23500	8652	29279	13921	94.9	16.78	67.57		26442		70605	4400000	71	-1020.89	75.207	11.1213	20.5548	0.929626	0.035128	4.21316	9.89217	6.69701	11.5214	3.5128	江苏省	盐城市	320000	东部	东南侧
盐城市	320900	2009	江苏省	320000	25281	478.65	39.13	13.4	48.19	914.01	1	10943.2	88	98.98	812.04	23607	46477	115843	60.61	100	44782	8655	29285	13810	94.93	21.44	68.53		4303		66424	3400000	68	-946.003	59.885	11.3258	21.9915	0.936169	0.134035	4.22727	10.0693	6.69955	13.4761	13.4035	江苏省	盐城市	320000	东部	东南侧
盐城市	320900	2010	江苏省	320000	24487	480.86	38.98	13.57	47.01	949.87	0.6	12147.1	86	242.54	814.25	31640	29387	140025	48.9	44.13	60207	13028	31966	19145	93	22	69.49	294485	35048		62243	2500000	65	-947.644	41.0201	11.3528	23.1968	0.942688	0.125308	4.24118	10.3622	6.70227	14.9182	12.5308	江苏省	盐城市	320000	东部	东南侧
盐城市	320900	2011	江苏省	320000	24114	483.56	39.82	12.8	47.13	985.73	0.2	13434	84	386.1	818.4	38222	105251	164207	59.3	48.5	119015	20449	37335	21727	97.3	22.56	67.38		65793	314	58062	1500000	62	-957.808	27.9317	12.1004	26.2476	0.949293	0.141426	4.21035	10.5512	6.70735	16.415	14.1426	江苏省	盐城市	320000	东部	东南侧
盐城市	320900	2012	江苏省	320000	23878	484.56	40.02	12.7	47.21	1021.59	0.2	14647	82	529.66	821.6	43172	181115	188389	67.6	61.9	161213	20117	40343	23694	83.3	23.12	66.43		96538		53881	547389	59	-941.938	22.2837	16.973	30.7339	0.95578	0.158046	4.19615	10.6729	6.71125	17.8274	15.8047	江苏省	盐城市	320000	东部	东南侧
盐城市	320900	2013	江苏省	320000	21114	485.37	40.21	11.39	47.07	1057.45	0.6	9527	80	673.22	823.1	42178	256979	212571	69.2	80.7	197879	17555	44815	29705	79.6	23.68	236.95		134021		49700	405500	56	-956.241	18.6348	18.2335	35.0844	0.962139	0.15226	5.46785	10.6496	6.71308	11.5745	15.226	江苏省	盐城市	320000	东部	东南侧
盐城市	320900	2014	江苏省	320000	20119	489.36	40.4	10.9	46.47	1093.31	1	9712	78	816.78	826.2	53115	332843	236753	75.6	100	236313	17472	132401	52532	93.9	24.24	67.71		171504		45519	1400000	53	-915.263	16.5604	19.6478	40.7698	0.968536	0.163838	4.21523	10.8802	6.71684	11.755	16.3838	江苏省	盐城市	320000	东部	东南侧
盐城市	320900	2015	江苏省	320000	18566	489.04	41.2	10.5	45.66	1129.17	1.4	9897	76	960.34	828.29	58299	408707	260935	81.75	100	289100	16193	183001	36416	95.56	24.8	69.18		208987		41338	2300000	50	-1025.94	13.6456	21.4502	43.0308	0.974854	0.162679	4.23671	10.9733	6.71936	11.9487	16.2679	江苏省	盐城市	320000	东部	东南侧
盐城市	320900	2016	江苏省	320000	18160	488.72	41.78	8.9	44.8	1165.03	1.8	10082	74	1103.9	829	63278	484571	285117	81	100	323600	14207	161628	21934	94.5	25.36	70.65		246470		29722	1800000	47	-996.296	11.8836	21.8625	44.7998	0.981109	0.152688	4.25774	11.0553	6.72022	12.1616	15.2688	江苏省	盐城市	320000	东部	东南侧
盐城市	320900	2017	江苏省	320000	17895	488.4	42.2	7.2	44.6	1200.89	2.2	10267	72	1247.46	828	69632.5	560435	309299	86.7	100	250301	11003	19180	14543	90.6	25.92	72.12		283953		22053	1400000	44	-948.421	10.9321	21.9807	35.9505	0.987327	0.134691	4.27833	11.151	6.71901	12.3998	13.4691	江苏省	盐城市	320000	东部	东南侧
盐城市	320900	2018	江苏省	320000	17513	488.08	43	5.5	44.4	1236.75	2.6	10452	70	1391.02	825	75987	636299	333481	86.2	100	284450	9174	11425	13182	98.2	26.48	73.59		321436		15920	912621	41	-927.673	10.5364	22.7309	35.3394	0.993545	0.127544	4.29851	11.2383	6.71538	12.6691	12.7544	江苏省	盐城市	320000	东部	东南侧
盐城市	320900	2019	江苏省	320000	17462	487.76	43	5.1	41.59	1272.61	3	10637	68	1534.58	823	79149	712163	357663	89.1	100	266400	7345	8273.5	11821	105.8	27.04	75.06		358919		14504.5	446402	39	-875.94	10.5122	23.7946	35.6841	0.994854	0.134396	4.31829	11.2791	6.71296	12.9247	13.4396	江苏省	盐城市	320000	东部	东南侧
盐城市	320900	2020	江苏省	320000	17411	487.44	43.5	3.5	39.96	1308.47	3.4	10822	66	1678.14	821	88731	788027	381845	91.81	100	267503	5516	5122	10460	113.4	27.6	76.53		396402		13089	19817	33	-854.97	8.32995	25.782	38.1973	0.99617	0.145088	4.33768	11.3934	6.71052	13.1815	14.5088	江苏省	盐城市	320000	东部	东南侧
扬州市	321000	2007	江苏省	320000	25699	692.27	43.15	15.7	57.02	274.82	2.14	9618.9	99.35	21.03	457.245	28585	170613	25975	57.6	100	23401	9067	88007	14790	81.9	24.59	159.35		208181		57951	181556	127	-476.923	103.684	16.7088	29.844	0.947126	0.007187	5.0711	10.2606	6.12522	21.0366	0.718682	江苏省	扬州市	320000	东部	东南侧
扬州市	321000	2008	江苏省	320000	26912	693.08	43.45	13.4	57.06	296.71	1.81	10563.7	99.8	10.12	458.267	34238	171226	32571	86	100	30588	9640	83009	13304	97.32	25.09	162.53		203858		56009	397262	120	-497.954	75.9979	16.0496	29.0616	0.951368	0.042847	5.09086	10.4411	6.12745	23.0514	4.28474	江苏省	扬州市	320000	东部	东南侧
扬州市	321000	2009	江苏省	320000	31337	691.59	43.29	13.82	56.13	318.6	1.48	6507.43	100.25	0.79	459.29	40418	171839	39167	66.47	100	40905	8956	82960	10648	97.43	28.03	165.71		199535		54067	612968	113	-510.366	55.7391	17.072	31.4921	0.955591	0.163894	5.11024	10.607	6.12968	14.1685	16.3894	江苏省	扬州市	320000	东部	东南侧
扬州市	321000	2010	江苏省	320000	32398	696.59	43.6	13.49	55.14	340.49	1.15	7276.24	100.7	11.7	458.96	49786	172452	45763	68.94	87.5	67789	9059	65994	7796	97.43	28	168.89	26693	195212		52125	828674	106	-438.415	43.4621	17.1714	31.9963	0.959676	0.15857	5.12925	10.8155	6.12896	15.8538	15.857	江苏省	扬州市	320000	东部	东南侧
扬州市	321000	2011	江苏省	320000	32134	698	42.83	12.2	54.29	362.38	0.82	8105.12	101.15	22.61	459.6	58950	173065	52359	78.6	100	96914	9168	56346	12849	98.5	27.97	169.07		190889	337	50183	1000000	99	-428.658	30.4371	17.55	33.2485	0.963844	0.170965	5.13031	10.9844	6.13036	17.6352	17.0965	江苏省	扬州市	320000	东部	东南侧
扬州市	321000	2012	江苏省	320000	29695	695.52	43.03	11.7	53	384.27	0.49	8934	101.6	33.52	459.2	65692	173678	58955	83.6	100	98110	9387	46046	12286	98.9	27.94	182.91		186566		48241	1300000	92	-414.377	24.6484	19.203	34.5231	0.967928	0.172511	5.20899	11.0927	6.12949	19.4556	17.2511	江苏省	扬州市	320000	东部	东南侧
扬州市	321000	2013	江苏省	320000	27911	697.68	43.21	10.87	52.08	406.16	0.16	4967	102.05	44.43	459.1	70696	174291	65551	83.6	100	104640	9731	45803	16050	97.7	27.91	367.96		186856		46299	1500000	85	-399.964	21.5237	20.2048	37.1466	0.972037	0.164227	5.90797	11.1661	6.12927	10.819	16.4227	江苏省	扬州市	320000	东部	东南侧
扬州市	321000	2014	江苏省	320000	27004	699.95	43.49	11	51	428.05	0.17	5027	102.5	55.34	460.6	82654	174904	72147	84.4	99	113031	8790	166530	16004	92.3	27.88	175.59		164001		44357	1700000	78	-421.652	17.6543	20.6057	37.9396	0.976232	0.161816	5.16815	11.3224	6.13253	10.914	16.1816	江苏省	扬州市	320000	东部	东南侧
扬州市	321000	2015	江苏省	320000	26177	699.44	43.71	10.3	50.09	449.94	0.5	5087	102.95	66.25	461.23	89647	175517	78743	85.45	100	131900	8871	216162	13917	97.5	27.85	176.85		141145		42415	1900000	71	-488.34	14.2443	21.3039	38.7312	0.980361	0.155683	5.1753	11.4036	6.1339	11.0292	15.5683	江苏省	扬州市	320000	东部	东南侧
扬州市	321000	2016	江苏省	320000	24413	698.93	43.81	9.4	49.39	471.83	0.83	5147	103.4	77.16	461	99151	176130	85339	86	100	122800	8233	158902	9092	97.3	27.82	178.11		118290		15193	1500000	64	-486.491	12.1958	22.5705	39.9588	0.984451	0.14613	5.1824	11.5044	6.1334	11.1649	14.613	江苏省	扬州市	320000	东部	东南侧
扬州市	321000	2017	江苏省	320000	23830	698.42	43	8.05	48.69	493.72	1.16	5207	103.85	88.07	461	110048	176743	91935	86	100	149805	6782	11197	7745	97	27.79	179.37		95434		20856	1200000	57	-509.179	10.3876	23.6443	35.2711	0.98855	0.129977	5.18945	11.6087	6.1334	11.295	12.9977	江苏省	扬州市	320000	东部	东南侧
扬州市	321000	2018	江苏省	320000	23124	697.91	44	6.7	47.99	515.61	1.49	5267	104.3	98.98	459	120944	177356	98531	88	100	160500	7366	15588	11899	96	27.76	180.63		72578.5		27260	926596	50	-422.021	11.3727	24.4205	37.2963	0.992617	0.126329	5.19645	11.7031	6.12905	11.4749	12.6329	江苏省	扬州市	320000	东部	东南侧
扬州市	321000	2019	江苏省	320000	87411	697.4	44.1	6.8	47.49	537.5	1.82	5327	104.75	109.89	458	128856	177969	105127	89.2	100	173400	7066	9714	8708	94	27.73	181.89		49723		17566	619420	43	-458.056	10.0992	27.417	38.8384	0.992451	0.131894	5.2034	11.7664	6.12687	11.631	13.1894	江苏省	扬州市	320000	东部	东南侧
扬州市	321000	2020	江苏省	320000	151698	696.89	44.5	3.5	46.06	559.39	2.15	5387	105.2	120.8	457	132784	178582	111723	91.45	100	124703	6766	4031	5517	92	27.7	183.15		26867.5		12107	312245	36	-305.992	10.8809	28.8906	41.3698	0.992285	0.152334	5.21031	11.7965	6.12468	11.7878	15.2334	江苏省	扬州市	320000	东部	东南侧
镇江市	321100	2007	江苏省	320000	14556	698.67	41.18	15.5	59.81	225.05	7.45	9237.7	96.59	33.63	268.655	44894	228210	47390	41.7	100	17619	9782	76478	16484	95.5	56.79	323.9		602594		112329	1100000	62	-347.105	76.3224	20.9079	30.1316	0.951006	0.005916	5.78044	10.7121	5.59343	34.385	0.591629	江苏省	镇江市	320000	东部	东南侧
镇江市	321100	2008	江苏省	320000	16671	698.65	42.19	12.8	59.89	238.19	6.48	10499.5	96.12	14.49	268.992	52391	417113	62846	77.7	100	24743	9280	62068	14472	91.12	59.3	322.46		382316		104079	508273	61	-291.022	64.8175	18.7514	30.4804	0.954773	0.044138	5.77598	10.8665	5.59468	39.0327	4.41379	江苏省	镇江市	320000	东部	东南侧
镇江市	321100	2009	江苏省	320000	15999	701.53	42.17	13.67	58.2	251.33	5.51	7813.25	95.65	4.65	269.33	62084	606016	78302	66.91	100	37078	8782	59007	12233	92.52	61.86	321.02		162038		95829	85159	60	-367.17	41.5633	18.8579	31.118	0.958532	0.159053	5.7715	11.0362	5.59594	29.01	15.9053	江苏省	镇江市	320000	东部	东南侧
镇江市	321100	2010	江苏省	320000	16796	703.69	41.98	13.3	56.38	264.47	4.54	9544.57	95.18	23.79	270.29	63280	794919	93758	65.99	100	52399	8187	56402	12375	92.85	63	319.58	65601	58240		87579	678591	59	-282.494	35.1026	20.2597	32.1174	0.962367	0.159653	5.76701	11.0553	5.59949	35.3123	15.9653	江苏省	镇江市	320000	东部	东南侧
镇江市	321100	2011	江苏省	320000	17569	706.68	42.24	12.3	55.05	277.61	3.57	11382	94.71	42.93	271.3	73981	983822	109214	68	100	70044	11173	86868	36521	98.1	64.14	323.74		278518	339	79329	1300000	58	-321.862	22.2377	20.951	37.4198	0.966182	0.176085	5.77994	11.2116	5.60323	41.9536	17.6085	江苏省	镇江市	320000	东部	东南侧
镇江市	321100	2012	江苏省	320000	17512	705.48	42.29	12.8	53.97	290.75	2.6	12444	94.24	62.07	271.6	83650	1200000	124670	76.9	100	102373	9982	70455	18080	98.3	65.28	303.41		498796		71079	1900000	57	-298.027	18.641	25.3351	42.2975	0.96989	0.187125	5.71509	11.3344	5.60433	45.8174	18.7125	江苏省	镇江市	320000	东部	东南侧
镇江市	321100	2013	江苏省	320000	15977	706.39	42.37	11.29	52.93	303.89	1.63	5340	93.77	81.21	271.6	107621	1400000	140126	78.6	100	107034	9665	63190	21489	98.1	66.42	260.91		285362		62829	2500000	56	-280.692	16.5711	26.5243	46.5611	0.97356	0.185672	5.56418	11.5864	5.60433	19.6613	18.5672	江苏省	镇江市	320000	东部	东南侧
镇江市	321100	2014	江苏省	320000	14668	708.52	42.48	10.9	50.15	317.03	0.66	5490	93.3	100.35	271.9	102652	1600000	155582	79.9	100	118714	9085	284521	26473	98.6	67.56	309.45		250425		54579	3100000	55	-268.216	14.5713	27.6425	46.8812	0.977256	0.192751	5.7348	11.5391	5.60543	20.1912	19.2751	江苏省	镇江市	320000	东部	东南侧
镇江市	321100	2015	江苏省	320000	14462	708.33	42.62	9.6	49.31	330.17	0.31	5640	92.83	119.49	271.87	110351	1700000	171038	81.4	94.68	122700	9059	241513	24230	95.18	68.7	314.13		215489		46329	3600000	54	-287.171	12.494	28.1679	45.5806	0.98092	0.17732	5.74981	11.6114	5.60532	20.7452	17.732	江苏省	镇江市	320000	东部	东南侧
镇江市	321100	2016	江苏省	320000	14157	708.14	42.99	9.3	48.79	343.31	1.28	5790	92.36	138.63	272	120603	1900000	186494	83.1	94.69	134800	7981	269647	20637	91	69.84	318.81		180552		32477	3800000	53	-255.995	11.6538	28.9853	46.7426	0.984594	0.168105	5.7646	11.7003	5.6058	21.2868	16.8105	江苏省	镇江市	320000	东部	东南侧
镇江市	321100	2017	江苏省	320000	13932	707.95	43	6.2	48.795	356.45	2.25	5940	91.89	157.77	271	123755	2100000	201950	85.74	90.72	126531	5592	8993	6825	97.22	70.98	323.49		145615		17077	3100000	52	-226.627	11.1753	29.8893	40.0701	0.988216	0.149598	5.77917	11.7261	5.60212	21.9188	14.9598	江苏省	镇江市	320000	东部	东南侧
镇江市	321100	2018	江苏省	320000	13628	707.76	43	3.1	48.8	369.59	3.22	6090	91.42	176.91	271	126906	2300000	217406	90	99	165004	5560	7095	5755	96	72.12	328.17		110678		12523	2300000	51	-283.994	9.05144	30.2583	42.1255	0.991894	0.139848	5.79353	11.7512	5.60212	22.4723	13.9848	江苏省	镇江市	320000	东部	东南侧
镇江市	321100	2019	江苏省	320000	13426	707.57	43.1	5.8	48.58	382.73	4.19	6240	90.95	196.05	270	128981	2500000	232862	90.1	99	183100	5052	6058	4447	94.78	73.26	332.85		75741.5		10274	1500000	45	-254.257	9.22131	31.3667	43.1482	0.992733	0.140484	5.80769	11.7674	5.59842	23.1111	14.0484	江苏省	镇江市	320000	东部	东南侧
镇江市	321100	2020	江苏省	320000	13224	707.38	43.15	3.5	47.13	395.87	5.16	6390	90.48	215.19	269	131580	2700000	248318	92.22	100	165258	4544	5711	3139	93.56	74.4	337.53		40804.8		10347	769685	38	-216.49	8.23637	33.3271	46.3829	0.993578	0.161045	5.82165	11.7874	5.59471	23.7547	16.1045	江苏省	镇江市	320000	东部	东南侧
泰州市	321200	2007	江苏省	320000	19425	863.72	40.13	15.7	58.25	424.97	5.4	6152.5	96.97	17.42	502.408	23933	109771	35005	58	100	20067	15570	41500	10990	99.4	73.61	74.53		155783		194602	4100000	113	-521.507	106.668	15.4675	24.6334	0.937846	0.007212	4.3112	10.083	6.21941	12.246	0.721157	江苏省	泰州市	320000	东部	东南侧
泰州市	321200	2008	江苏省	320000	21526	864.05	40.2	13.5	57.99	405.47	5.8	7035.5	96.96	5.62	502.424	27843	143970	38629	81.4	100	26998	15680	58576	18161	99.46	26.3	80.74		103107		174548	3700000	107	-601.493	72.1873	15.5825	25.369	0.942728	0.039842	4.39123	10.2343	6.21944	14.0031	3.98425	江苏省	泰州市	320000	东部	东南侧
泰州市	321200	2009	江苏省	320000	21454	869.38	40.59	13.8	56.78	385.97	6.2	7647.16	96.95	6.18	502.44	33166	178169	42253	56.09	100	37075	16449	57816	15378	99.74	27.11	86.95		50431		154494	3200000	101	-578.124	55.457	15.8208	27.6312	0.947609	0.15161	4.46533	10.4093	6.21948	15.22	15.161	江苏省	泰州市	320000	东部	东南侧
泰州市	321200	2010	江苏省	320000	21800	872.04	40.82	13.5	54.95	366.47	6.6	8907	96.94	17.98	504.31	44118	212368	45877	52.1	100	43819	15493	52950	16826	99.8	29	93.16	54624	2245		134440	2800000	95	-525.579	41.5412	16.3154	27.0548	0.952665	0.143963	4.53432	10.6946	6.22319	17.6618	14.3963	江苏省	泰州市	320000	东部	东南侧
泰州市	321200	2011	江苏省	320000	20308	876.31	41	12.1	54	346.97	7	9186	96.93	29.78	505.9	52395	246567	49501	53.9	88.3	52803	12558	52738	25347	95.4	30.89	93.75		54921	332	114386	2300000	89	-509.58	29.3105	17.0389	29.1342	0.95766	0.158804	4.54063	10.8666	6.22634	18.1577	15.8804	江苏省	泰州市	320000	东部	东南侧
泰州市	321200	2012	江苏省	320000	20621	874.98	41.06	12.5	53.1	327.47	7.4	9935	96.92	41.58	506.7	58378	280766	53125	58.5	100	58192	8331	51979	17765	98.2	32.78	95.79		107597		94332	1800000	83	-563.694	21.3258	18.6718	33.5859	0.962566	0.163241	4.56216	10.9747	6.22792	19.6073	16.3241	江苏省	泰州市	320000	东部	东南侧
泰州市	321200	2013	江苏省	320000	18447	877.48	40.72	11.3	52.35	307.97	7.8	9500	96.91	53.38	507.1	59191	314965	56749	61.4	100	77095	7514	50372	15584	98.2	34.67	210		127168		74278	1400000	77	-550.106	18.4669	18.8661	36.7699	0.96743	0.153487	5.34711	10.9885	6.22871	18.734	15.3487	江苏省	泰州市	320000	东部	东南侧
泰州市	321200	2014	江苏省	320000	16692	878.71	40.81	10.8	50.36	288.47	8.2	9508	96.9	65.18	508.2	72706	349164	60373	63.4	100	76515	7376	128556	22240	98.3	36.56	96.95		111588		54224	928192	71	-535.165	16.118	19.1027	38.4475	0.972325	0.153596	4.57419	11.1942	6.23088	18.7092	15.3596	江苏省	泰州市	320000	东部	东南侧
泰州市	321200	2015	江苏省	320000	16160	877.83	41.3	10.2	49.11	268.97	8.6	9516	96.89	76.98	508.18	79479	383363	63997	64.43	95.32	112100	6943	182475	13880	98.51	38.45	110.69		96008.5		34170	469729	65	-626.817	12.8231	20.0244	39.9366	0.977148	0.14801	4.70673	11.2832	6.23084	18.7257	14.801	江苏省	泰州市	320000	东部	东南侧
泰州市	321200	2016	江苏省	320000	15980	876.95	41.82	9.5	47.15	249.47	9	9524	96.88	88.78	508	88330	417562	67621	71.03	96.3	116500	5687	323847	9794	98.9	40.34	124.43		80428.8		15106	1300000	59	-516.061	12.8121	22.2185	43.0413	0.981966	0.146239	4.82374	11.3888	6.23048	18.748	14.6239	江苏省	泰州市	320000	东部	东南侧
泰州市	321200	2017	江苏省	320000	15553	876.07	42.22	8.1	47.4	229.97	9.4	9532	96.87	100.58	507	99159	451761	71245	79.47	95.26	132911	4596	11721	6728	94.95	42.23	138.17		64849		16134	1100000	53	-493.297	11.7171	22.8797	35.355	0.986766	0.12902	4.92848	11.5045	6.22851	18.8008	12.9021	江苏省	泰州市	320000	东部	东南侧
泰州市	321200	2018	江苏省	320000	16604	875.19	43	6.7	47.65	210.47	9.8	9540	96.86	112.38	504	109988	485960	74869	82.7	99.6	151232	4312	10580	5929	91	44.12	151.91		49269.3		15283	795543	47	-524.992	10.4913	24.3075	40.1845	0.991552	0.127981	5.02329	11.6081	6.22258	18.9286	12.7981	江苏省	泰州市	320000	东部	东南侧
泰州市	321200	2019	江苏省	320000	16438	874.31	42.6	6.4	49.21	190.97	10.2	9548	96.85	124.18	502	110731	520159	78493	87.3	100	177500	4638	7750	4914	96	46.01	165.65		33689.5		12985	531039	41	-504.275	10.2512	26.5119	42.9522	0.991363	0.13435	5.10988	11.6149	6.2186	19.0199	13.435	江苏省	泰州市	320000	东部	东南侧
泰州市	321200	2020	江苏省	320000	16272	873.43	42.9	3.6	47.83	171.47	10.6	9556	96.84	135.98	500	117542	554358	82117	93.02	100	115345	4964	2649	3899	101	47.9	179.39		18109.8		5234	266534	35	-416.02	9.38438	28.058	44.266	0.991173	0.151402	5.18956	11.6746	6.21461	19.112	15.1402	江苏省	泰州市	320000	东部	东南侧
宿迁市	321300	2007	江苏省	320000	12986	621.31	40.32	15.3	45.98	539.48	2.14	3977.8	110.44	79.45	530.66	10217	151833	18341	64.8	99.3	8417	4449	22829	8000	100	41.14	53.36		9670		22197	1300000	97	-338.571	152.052	8.00889	17.2125	0.955583	0.008233	3.97706	9.23181	6.27412	7.49595	0.823283	江苏省	宿迁市	320000	东部	东南侧
宿迁市	321300	2008	江苏省	320000	12998	624.87	41.48	13.3	46.61	574.83	1.02	4416	114.92	14.54	534.125	12289	169678	33694	78.7	99.94	13839	4641	19296	7833	99.92	41.65	45.32		16781		22085	1200000	93	-505.178	87.5615	8.94173	19.8043	0.959077	0.033158	3.81375	9.41646	6.28063	8.26773	3.31584	江苏省	宿迁市	320000	东部	东南侧
宿迁市	321300	2009	江苏省	320000	13308	631.91	40.63	13.5	46.3	610.18	0.1	8155.6	119.4	50.37	537.59	15381	187523	49047	73.82	100	23977	5006	18251	9844	99.83	42.75	37.28		23892		21973	1000000	89	-423.49	74.6653	9.45702	22.0875	0.962527	0.146561	3.61846	9.64089	6.2871	15.1707	14.6561	江苏省	宿迁市	320000	东部	东南侧
宿迁市	321300	2010	江苏省	320000	13700	638.55	40.57	13.7	45.03	645.53	1.22	9066.57	123.88	115.28	543.44	22525	205368	64400	71.46	33.39	31925	6012	20072	10179	99.99	45	29.24	37117	31003		21861	898649	85	-361.026	59.2628	7.70278	24.4424	0.966082	0.135561	3.37554	10.0224	6.29792	16.6837	13.5561	江苏省	宿迁市	320000	东部	东南侧
宿迁市	321300	2011	江苏省	320000	13209	648.8	40.97	12.8	46.52	680.88	2.34	10161	128.36	180.19	550.7	27839	223213	79753	72.5	52.8	46159	5571	25997	17157	98.1	47.25	31.67		38114	332	21749	764910	81	-395.075	38.7271	10.5339	27.5885	0.969639	0.157501	3.45537	10.2342	6.31119	18.4511	15.7501	江苏省	宿迁市	320000	东部	东南侧
宿迁市	321300	2012	江苏省	320000	13284	654.89	41.33	13	47.1	716.23	3.46	10945	132.84	245.1	557.7	31722	241058	95106	76.3	74.4	71731	5093	24948	37509	83.3	49.5	30.57		45225		21637	631171	77	-393.459	31.1043	12.8116	29.0246	0.973091	0.166497	3.42002	10.3648	6.32382	19.6252	16.6497	江苏省	宿迁市	320000	东部	东南侧
宿迁市	321300	2013	江苏省	320000	13523	671.18	41.97	12.11	47.8	751.58	4.58	6668	137.32	310.01	566.2	29830	258903	110459	83.6	78.2	92241	4850	24634	36743	89.8	51.75	322.18		40025		21525	497432	73	-394.053	26.8214	13.1703	33.4705	0.97652	0.151937	5.77511	10.3033	6.33895	11.7768	15.1937	江苏省	宿迁市	320000	东部	东南侧
宿迁市	321300	2014	江苏省	320000	13131	681.3	42.08	10.8	48.34	786.93	5.7	6789	141.8	374.92	576.4	39963	276748	125812	83	79.1	98220	4930	38732	39136	94	54	30.31		35277.8		21413	363693	69	-441.605	21.2929	14.1534	34.9375	0.979907	0.148535	3.41148	10.5957	6.3568	11.7783	14.8535	江苏省	宿迁市	320000	东部	东南侧
宿迁市	321300	2015	江苏省	320000	11431	687.47	42.47	10	48.51	822.28	6.82	6910	146.28	439.83	583.51	43853	294593	141165	83.65	100	86400	4397	34863	34902	95.51	56.25	31.11		30530.5		21301	229954	65	-529.667	16.8791	15.3279	39.7388	0.983087	0.150264	3.43753	10.6886	6.36906	11.8421	15.0264	江苏省	宿迁市	320000	东部	东南侧
宿迁市	321300	2016	江苏省	320000	10732	693.64	42.94	9.1	48.49	857.63	7.94	7031	150.76	504.74	589	48311	312438	156518	84.48	100	86300	5322	33864	20543	90.5	58.5	31.91		25783.3		15127	237508	61	-481.586	15.6941	17.5331	42.8964	0.986153	0.146505	3.46292	10.7854	6.37843	11.9372	14.6505	江苏省	宿迁市	320000	东部	东南侧
宿迁市	321300	2017	江苏省	320000	11300	699.81	42.97	7.95	47.505	892.98	9.06	7152	155.24	569.65	591	52108.5	330283	171871	90.42	100	74948	5652	13634	12361	79.8	60.75	32.71		21036		8883	190319	57	-491.379	13.6932	19.4585	45.8545	0.989097	0.146449	3.48768	10.8611	6.38182	12.1015	14.6449	江苏省	宿迁市	320000	东部	东南侧
宿迁市	321300	2018	江苏省	320000	11200	705.98	44	6.8	46.52	928.33	10.18	7273	159.72	634.56	591	55906	348128	187224	87.9	100	117461	5500	8486	8642	66.2	63	33.51		16288.8		6559	143130	53	-472.218	13.3892	20.5905	47.5601	0.991996	0.135598	3.51184	10.9314	6.38182	12.3063	13.5598	江苏省	宿迁市	320000	东部	东南侧
宿迁市	321300	2019	江苏省	320000	11068	712.15	36.5	7	42.73	963.68	11.3	7394	164.2	699.47	592	62840	365973	202577	95.1	100	148400	6662	20164	4564	81	65.25	34.31		11541.5		4128	95940.4	49	-465.818	12.8696	23.5287	49.2466	0.994043	0.148149	3.53544	11.0484	6.38351	12.4899	14.8148	江苏省	宿迁市	320000	东部	东南侧
宿迁市	321300	2020	江苏省	320000	10936	718.32	40.75	4.5	41.91	999.03	12.42	7515	168.68	764.38	593	65503	383818	217930	96.12	100	158205	7824	5853	486	95.8	67.5	35.11		6794.25		3672	48751.2	45	-413.135	11.1802	24.8449	51.9072	0.996085	0.171672	3.55849	11.0899	6.38519	12.6728	17.1672	江苏省	宿迁市	320000	东部	东南侧
杭州市	330100	2007	浙江省	330000	59636	405.13	38.5	14.6	50.17	487.58	6.88	28025.1	93.22	104.79	666.722	52590	132807	1300000	80.67	100	121559	75359	118474	30962	95.11	28.94	468.07		115015		196094	9900000	56	-5704.1	33.8438	31.0489	52.2796	0.965236	0.01689	6.14862	10.8703	6.50237	42.0341	1.68899	浙江省	杭州市	330000	东部	东南侧
杭州市	330100	2008	浙江省	330000	54514	408.32	38.6	11	49.97	477.56	6.47	29084.4	91.96	113.31	673.616	70832	124153	2000000	83.24	100	185485	75585	91983	37124	95.06	30.57	522.37		124447		179559	9200000	54	-5866.26	25.9582	31.5061	49.0962	0.968092	0.096285	6.25838	11.1681	6.51266	43.1765	9.62846	浙江省	杭州市	330000	东部	东南侧
杭州市	330100	2009	浙江省	330000	56489	411.77	39.91	10	46.92	467.54	6.06	30116.3	90.7	121.83	680.51	63333	115499	2700000	88.87	100	220721	79959	92926	35418	95.43	36.53	576.67		133879		163024	8400000	52	-5556.87	21.0294	33.4352	51.1851	0.97089	0.294693	6.35727	11.0562	6.52284	44.2554	29.4694	浙江省	杭州市	330000	东部	东南侧
杭州市	330100	2010	浙江省	330000	48478	415.23	39.91	12	47.81	457.52	5.65	33771.9	89.44	130.35	686.25	69828	106845	3400000	93.22	100	288559	80468	88682	30860	94.13	35	630.97	1800000	143311		146489	7700000	50	-5163.72	16.4529	35.4754	54.3417	0.973588	0.315858	6.44726	11.1538	6.53124	49.2122	31.5858	浙江省	杭州市	330000	东部	东南侧
杭州市	330100	2011	浙江省	330000	44011	419.2	40.04	10.1	47.35	447.5	5.24	34778	88.18	138.87	692.4	80478	98191	4100000	93.61	100	349228	47954	91688	38297	92.7	33.47	642.11		152743	333	129954	7000000	48	-4514.42	13.4839	37.2227	58.3377	0.976255	0.329578	6.46476	11.2957	6.54016	50.2282	32.9578	浙江省	杭州市	330000	东部	东南侧
杭州市	330100	2012	浙江省	330000	39700	422.74	40.03	9	45.79	437.48	4.83	35819	86.92	147.39	698.1	88962	89537	4800000	93.37	100	401878	42724	86181	33015	91.77	31.94	655.5		162175		113419	6200000	46	-3580.3	12.4839	39.205	64.1427	0.978861	0.31746	6.4854	11.396	6.54836	51.3093	31.746	浙江省	杭州市	330000	东部	东南侧
杭州市	330100	2013	浙江省	330000	46032	425.77	40.27	6.94	43.89	427.46	4.42	36409	85.66	155.91	703.6	118013	80883	5500000	93.9	100	462600	39186	82021	40243	94	30.41	326.78		171357		96884	5500000	44	-3187.01	11.321	42.1916	67.2968	0.98142	0.313012	5.78929	11.6785	6.55621	51.7467	31.3012	浙江省	杭州市	330000	东部	东南侧
杭州市	330100	2014	浙江省	330000	40307	431.28	40.47	8.16	41.77	417.44	4.01	24070	84.4	164.43	711.2	103813	72229	6200000	93.87	100	524082	35370	152375	70346	91.1	28.88	663.17		150337		80349	4800000	42	-2979.06	9.92188	44.962	72.275	0.983986	0.347656	6.49703	11.5504	6.56695	33.8442	34.7656	浙江省	杭州市	330000	东部	东南侧
杭州市	330100	2015	浙江省	330000	36709	436.25	40.44	10.15	38.89	407.42	3.6	11731	83.14	172.95	719.66	112230	63575	6900000	94.28	100	701490	33807	140100	49176	88.6	27.35	657.26		129317		63814	4100000	40	-2825.35	9.39136	48.4006	81.9582	0.986515	0.332343	6.48808	11.6283	6.57878	16.3008	33.2342	浙江省	杭州市	330000	东部	东南侧
杭州市	330100	2016	浙江省	330000	37174	441.22	40.73	9.6	36.42	397.4	3.19	608	81.88	181.47	730	124286	54921	7600000	94.46	100	749190	28382	114894	20414	85.12	25.82	651.35		108296		39499	4000000	38	-3266.95	7.5219	52.2904	88.4342	0.989013	0.345674	6.47905	11.7303	6.59305	0.832877	34.5673	浙江省	杭州市	330000	东部	东南侧
杭州市	330100	2017	浙江省	330000	37637	446.19	39.96	8.16	35.13	387.38	2.78	12947	80.62	189.99	745	132233	46267	8300000	95.1	100	923236	24559	26497	16343	77.06	24.29	645.44		87276		31123	3200000	36	-3737.13	6.63224	56.1517	94.2107	0.991494	0.354568	6.46993	11.7923	6.61338	17.3785	35.4568	浙江省	杭州市	330000	东部	东南侧
杭州市	330100	2018	浙江省	330000	42706	451.16	40.63	6.72	33.84	377.36	2.37	25286	79.36	198.51	764	140180	37613	9000000	95.79	100	1200000	23615	17166	11629	87.03	22.76	639.53		66255.8		24932	2400000	34	-3003.52	6.89717	58.7644	98.411	0.99391	0.362712	6.46073	11.8507	6.63857	33.0969	36.2712	浙江省	杭州市	330000	东部	东南侧
杭州市	330100	2019	浙江省	330000	53151	456.13	40.58	6.75	31.71	367.34	1.96	37625	78.1	207.03	785	152465	28959	9700000	95.96	100	1500000	20346	8177	12022	98	21.23	633.62		45235.5		21088	1600000	32	-2883.26	6.03846	62.372	101.856	0.995315	0.355735	6.45145	11.9347	6.66568	47.9299	35.5735	浙江省	杭州市	330000	东部	东南侧
杭州市	330100	2020	浙江省	330000	63596	461.1	40.16	3.9	29.93	357.32	1.55	49964	76.84	215.55	806	136617	20305	10000000	97.06	100	1400000	17077	3973	12415	108.97	19.7	627.71		24215.3		16056	806015	30	-2428.05	5.4094	63.4429	104.53	0.996647	0.410737	6.44208	11.8249	6.69208	61.9901	41.0737	浙江省	杭州市	330000	东部	东南侧
宁波市	330200	2007	浙江省	330000	47291	575.14	37.57	14.9	55.29	471.15	3.25	30693.2	93.45	248.59	562.698	66067	224191	210966	75.61	100	152480	17726	160247	20206	87.19	34.47	219.19		1600000		230956	15000000	65	-6609.63	24.8981	27.4002	36.6414	0.986813	0.017872	5.38994	11.0984	6.33274	54.5465	1.78722	浙江省	宁波市	330000	东部	东南侧
宁波市	330200	2008	浙江省	330000	58036	578.68	37.45	10.12	55.41	480.42	3.18	32250.1	92.6	262.89	566.124	69997	263341	232302	79.69	100	155104	17266	134302	20575	85.7	37.34	227.89		1500000		214834	14000000	62	-6626.75	19.4745	26.7203	36.6192	0.987441	0.09047	5.42886	11.1562	6.33881	56.9665	9.04702	浙江省	宁波市	330000	东部	东南侧
宁波市	330200	2009	浙江省	330000	59183	581.66	37.82	6.7	54.56	489.69	3.11	33790.1	91.75	277.19	569.55	60720	302491	253638	68.87	100	169678	17735	128709	27970	83.5	38.9	236.59		1400000		198712	12000000	59	-5242.55	18.6067	28.3733	40.1071	0.988061	0.271603	5.46633	11.014	6.34485	59.3278	27.1603	浙江省	宁波市	330000	东部	东南侧
宁波市	330200	2010	浙江省	330000	56642	584.83	38.04	12.5	55.6	498.96	3.04	34904.7	90.9	291.49	572.55	69368	341641	274974	70.44	100	221455	18970	109840	28386	89.66	44	245.29	230911	1200000		182590	11000000	56	-4493.61	15.6477	30.1057	42.4714	0.988665	0.279242	5.50244	11.1472	6.3501	60.9636	27.9242	浙江省	宁波市	330000	东部	东南侧
宁波市	330200	2011	浙江省	330000	64500	587.2	38.12	10	55.28	508.23	2.97	28745	90.05	305.79	575.2	79524	380791	296310	72.85	100	281531	19797	152601	31816	89.76	49.1	250.56		1100000	323	166468	10000000	53	-4128.47	12.1916	31.9037	42.5539	0.989257	0.292723	5.5237	11.2838	6.35472	49.9739	29.2723	浙江省	宁波市	330000	东部	东南侧
宁波市	330200	2012	浙江省	330000	82078	588.54	38.21	7.8	53.43	517.5	2.9	29997	89.2	320.09	577.1	86228	419941	317646	75.36	100	324076	20125	144356	32135	91.59	54.2	251.62		991959		150346	8900000	50	-3616.2	10.2359	33.0185	45.5918	0.989829	0.282339	5.52792	11.3647	6.35802	51.9789	28.2339	浙江省	宁波市	330000	东部	东南侧
宁波市	330200	2013	浙江省	330000	69230	591.02	38.27	8.31	52.49	526.77	2.83	26354	88.35	334.39	578.9	122912	459091	338982	77	100	375758	19666	134630	25275	90.06	59.3	302.11		576750		134224	7800000	47	-3194.43	9.30558	34.4602	48.4591	0.990397	0.274927	5.71079	11.7192	6.36113	45.5243	27.4927	浙江省	宁波市	330000	东部	东南侧
宁波市	330200	2014	浙江省	330000	67187	594.72	38.22	7.6	52.3	536.04	2.76	16722	87.5	348.69	582	98362	498241	360318	81.11	100	428212	16546	523571	30577	90.76	64.4	258.48		505699		118102	6600000	44	-3113.84	7.80056	36.055	50.9484	0.990981	0.285868	5.55482	11.4964	6.36647	28.732	28.5868	浙江省	宁波市	330000	东部	东南侧
宁波市	330200	2015	浙江省	330000	70135	598	38.3	8	51.2	545.31	2.69	7090	86.65	362.99	585.17	102374	537391	381654	79.44	100	473092	16098	507373	28128	94.8	69.5	265.56		434648		101980	5400000	41	-3134.79	6.94152	37.4883	54.1723	0.991559	0.271812	5.58184	11.5364	6.3719	12.1161	27.1812	浙江省	宁波市	330000	东部	东南侧
宁波市	330200	2016	浙江省	330000	70132	601.28	39.77	7.1	51.29	554.58	2.62	2542	85.8	377.29	589	110656	576541	402990	84.42	100	566227	15760	922571	24009	94.86	74.6	272.64		363597		41928	6000000	38	-2971.61	6.63886	38.9491	56.7267	0.992141	0.264903	5.60815	11.6142	6.37843	4.31579	26.4903	浙江省	宁波市	330000	东部	东南侧
宁波市	330200	2017	浙江省	330000	67189	604.56	39.85	7.05	51.27	563.85	2.55	12174	84.95	391.59	594	121630	615691	424326	82.95	100	587880	14426	25535	19722	95.55	79.7	279.72		292547		38368	4800000	35	-2836.8	6.84647	40.8552	57.4663	0.992729	0.24674	5.63379	11.7087	6.38688	20.4949	24.674	浙江省	宁波市	330000	东部	东南侧
宁波市	330200	2018	浙江省	330000	61357	607.84	42	7	51.25	573.12	2.48	21806	84.1	405.89	600	132603	654841	445662	82.99	100	782647	15086	16100	17865	95	84.8	286.8		221496		31989	3600000	32	-2551.85	6.31313	43.0833	59.3183	0.993318	0.246198	5.65878	11.7951	6.39693	36.3433	24.6198	浙江省	宁波市	330000	东部	东南侧
宁波市	330200	2019	浙江省	330000	57080	611.12	41.69	6.8	48.25	582.39	2.41	31438	83.25	420.19	606	143157	693991	466998	84.19	100	1200000	15623	13458	18374	94.6	89.9	293.88		150445		28709	2400000	29	-2515.94	5.30323	48.7871	61.6403	0.993973	0.253588	5.68317	11.8717	6.40688	51.8779	25.3589	浙江省	宁波市	330000	东部	东南侧
宁波市	330200	2020	浙江省	330000	52803	614.4	42.555	3.3	45.89	591.66	2.34	41070	82.4	434.49	612	132614	733141	488334	94.76	100	1100000	16160	8312	18883	94.2	95	300.96		79393.9		21478	1200000	23	-1998	4.93389	52.1095	62.7778	0.994614	0.278886	5.70698	11.7952	6.41673	67.1078	27.8886	浙江省	宁波市	330000	东部	东南侧
温州市	330300	2007	浙江省	330000	30487	648.82	21.48	14.3	54.21	177.06	3.61	28384.6	99.31	50.13	766.055	28387	71698	98217	29.96	51.3	41628	10609	55483	7228	85.02	22.8	96.39		151036		11788	1800000	82	-2948.29	70.8654	20.4202	23.92	0.985383	0.01118	4.5684	10.2537	6.64125	37.053	1.11798	浙江省	温州市	330000	东部	东南侧
温州市	330300	2008	浙江省	330000	30912	655.12	21.24	8.5	53.08	162.03	3.44	28861.6	100.08	49.88	770.802	31555	59549	169829	49.16	63.9	46974	10590	52308	7154	93.19	23.17	95.84		146001		14979	1700000	77	-2861.21	57.012	20.2348	25.044	0.986218	0.058642	4.56268	10.3595	6.64743	37.4436	5.86421	浙江省	温州市	330000	东部	东南侧
温州市	330300	2009	浙江省	330000	30975	660.93	21.74	8.5	52	147	3.27	34018.4	100.85	49.63	775.55	32588	47400	241441	59.18	61.56	56927	7900	53337	5835	93.86	23.61	95.29		140966		18170	1700000	72	-3038.53	41.6068	20.8317	26.2781	0.987043	0.214635	4.55692	10.3917	6.65357	43.8636	21.4635	浙江省	温州市	330000	东部	东南侧
温州市	330300	2010	浙江省	330000	28668	667.57	21.84	11.1	52.43	131.97	3.1	34416.9	101.62	49.38	782.96	37359	35251	313053	65.8	75.2	66690	17008	61788	5666	95	24	94.74	40083	135931		21361	1600000	67	-2730.44	33.6034	22.8262	28.1266	0.987899	0.218263	4.55114	10.5283	6.66308	43.9574	21.8263	浙江省	温州市	330000	东部	东南侧
温州市	330300	2011	浙江省	330000	26417	677.38	22.26	9.51	51.51	116.94	2.93	34719	102.39	49.13	792.6	43132	23102	384665	71.36	65.18	73204	8038	39982	24976	93.6	24.39	93.97		130896	336	24552	1500000	62	-2754.15	24.3054	24.3881	28.0696	0.988771	0.23875	4.54297	10.672	6.67532	43.8039	23.875	浙江省	温州市	330000	东部	东南侧
温州市	330300	2012	浙江省	330000	25436	673.92	35.62	6.69	50.5	101.91	2.76	34501	103.16	48.88	799.3	40103	10953	456277	75.52	93	85041	7913	36695	19164	96.15	24.78	95.66		125861		27743	1500000	57	-1802.79	26.6967	24.4426	31.8491	0.989583	0.228625	4.5608	10.5992	6.68374	43.164	22.8625	浙江省	温州市	330000	东部	东南侧
温州市	330300	2013	浙江省	330000	25232	685.03	38.05	9.12	50.34	86.88	2.59	32145	103.93	48.63	803.7	49614	1196	527889	81.25	98.04	99913	7433	34479	18783	98.99	25.17	242.49		116749		30934	1400000	52	-1693.2	22.9957	26.2449	36.2884	0.990355	0.227452	5.49096	10.812	6.68923	39.9963	22.7452	浙江省	温州市	330000	东部	东南侧
温州市	330300	2014	浙江省	330000	26238	674.42	38.32	7.2	47.17	71.85	2.42	22338	104.7	48.38	810.5	47118	13345	599501	87.25	99.77	113033	6020	128921	18390	98.15	25.56	100.28		102661		34125	1300000	47	-1843.44	17.5092	26.9648	38.0802	0.991144	0.225691	4.60797	10.7604	6.69765	27.5608	22.5691	浙江省	温州市	330000	东部	东南侧
温州市	330300	2015	浙江省	330000	28096	671.19	37.25	8.29	43.8	56.82	2.25	12531	105.47	48.13	812.45	50790	25494	671113	89.73	100	119951	6278	131729	16449	97.96	25.95	103.29		88572.5		37316	1300000	42	-1986.77	14.6203	29.9218	43.3036	0.991873	0.233037	4.63754	10.8355	6.70005	15.4237	23.3037	浙江省	温州市	330000	东部	东南侧
温州市	330300	2016	浙江省	330000	31441	667.96	37.46	8.4	41.09	41.79	2.08	2724	106.24	47.88	815	55779	37643	742725	91.12	100	134104	5012	149419	4911	71.63	26.34	106.3		74484.3		14920	1600000	37	-2245.15	11.8684	30.6454	43.0503	0.992603	0.223287	4.66627	10.9291	6.70319	3.34233	22.3287	浙江省	温州市	330000	东部	东南侧
温州市	330300	2017	浙江省	330000	31540	664.73	37.45	8.085	40.355	26.76	1.91	7083	107.01	47.63	821	60417	49792	814337	93.8	100	157623	4249	11888	3575	97.74	26.73	109.31		60396		8369	1300000	32	-2197.66	11.9262	32.4897	44.2473	0.993356	0.2112	4.69419	11.009	6.71052	8.62728	21.12	浙江省	温州市	330000	东部	东南侧
温州市	330300	2018	浙江省	330000	33188	661.5	38.69	7.77	39.62	11.73	1.74	16890	107.78	47.38	827	65055	61941	885949	95.18	100	182536	4022	7046	1585	98.49	27.12	112.32		46307.8		8138	982764	27	-1997.99	10.8701	34.3253	45.2406	0.994099	0.203128	4.72135	11.083	6.7178	20.4232	20.3128	浙江省	温州市	330000	东部	东南侧
温州市	330300	2019	浙江省	330000	38219	658.27	38.22	8.16	42.57	3.3	1.57	26697	108.55	47.13	831	71225	74090	957561	96.54	100	235282	4614	4658	9691	99.06	27.51	115.33		32219.5		7934	655698	26	-1963.4	9.12385	36.2647	46.1047	0.994785	0.20208	4.7478	11.1736	6.72263	32.1264	20.208	浙江省	温州市	330000	东部	东南侧
嘉兴市	330400	2007	浙江省	330000	28108	860.31	41.6	14.5	59.91	661.55	3.62	16502.7	93.31	160.5	337.02	47157	528097	101445	67.44	100	41431	15759	115055	22424	98.71	41.96	37.42		11685		141596	10000000	72	-1030.27	74.2335	20.257	34.995	0.993255	0.007422	3.62221	10.7612	5.82014	48.9665	0.742193	浙江省	嘉兴市	330000	东部	东南侧
嘉兴市	330400	2008	浙江省	330000	27034	863.52	41.83	10.66	59.79	663.51	4.12	17166.7	92.08	164.08	337.925	43129	768728	14680	79.95	100	52238	16235	111739	19402	97.95	44.36	76.03		32568		132387	9000000	69	-1311.97	48.4133	20.5874	35.9429	0.993192	0.057025	4.33113	10.672	5.82282	50.8003	5.70253	浙江省	嘉兴市	330000	东部	东南侧
嘉兴市	330400	2009	浙江省	330000	27006	867.43	42.52	9.31	58	665.47	4.62	11675.2	90.85	167.66	338.83	44898	1000000	72085	82.51	100	59007	17488	102805	19996	97.88	46.99	114.64		76821		123178	8000000	66	-1276.86	38.1565	22.2088	37.901	0.99313	0.209	4.7418	10.7121	5.8255	34.4573	20.9	浙江省	嘉兴市	330000	东部	东南侧
嘉兴市	330400	2010	浙江省	330000	27032	872.54	42.74	13.7	58.24	667.43	5.12	11955.1	89.62	171.24	340.6	52143	1200000	158850	84.84	100	75362	19812	67198	18900	97.6	49	153.25	158982	121074		113969	7000000	63	-1398.22	26.1597	23.0916	41.2889	0.993085	0.214447	5.03207	10.8617	5.83071	35.1002	21.4447	浙江省	嘉兴市	330000	东部	东南侧
嘉兴市	330400	2011	浙江省	330000	30023	876.25	43.86	10.6	57.42	669.39	5.62	12160	88.39	174.82	342.3	59256	1500000	245615	85.32	100	94763	22381	80036	27386	91.08	51.01	165.63		165327	331	104760	6000000	60	-1163.35	22.1984	23.5057	45.1534	0.99304	0.231709	5.10976	10.9896	5.83569	35.5244	23.1709	浙江省	嘉兴市	330000	东部	东南侧
嘉兴市	330400	2012	浙江省	330000	26649	880	43.8	8.7	55.46	671.35	6.12	12343	87.16	178.4	343.8	63704	1700000	332380	87.28	100	104554	23267	76572	25206	95.31	53.02	176.35		209580		95551	5000000	57	-807.21	22.7381	24.6015	49.3514	0.992991	0.238306	5.17247	11.062	5.84006	35.9017	23.8306	浙江省	嘉兴市	330000	东部	东南侧
嘉兴市	330400	2013	浙江省	330000	26285	883.6	44.12	8.89	54.86	673.31	6.62	12579	85.93	181.98	345.2	90973	2000000	419145	91	100	120567	21130	72960	23769	95	55.03	359.29		200736		86342	3900000	54	-726.64	20.2582	25.5996	53.2966	0.99294	0.225609	5.88413	11.4183	5.84412	36.4398	22.5609	浙江省	嘉兴市	330000	东部	东南侧
嘉兴市	330400	2014	浙江省	330000	27074	889.25	43.69	7.52	54.1	675.27	7.12	10780	84.7	185.56	347	73458	2200000	505910	90.37	100	140870	20636	195558	29487	96.01	57.04	188.74		176240		77133	2900000	51	-789.094	15.5257	26.7435	57.6052	0.992898	0.242623	5.24037	11.2045	5.84933	31.0663	24.2623	浙江省	嘉兴市	330000	东部	东南侧
嘉兴市	330400	2015	浙江省	330000	27424	891.44	43.98	7	52.61	677.23	7.62	8981	83.47	189.14	348.81	76850	2500000	592675	90.19	99.78	163574	21947	178125	20975	94.37	59.05	150.83		151744		67924	1900000	48	-884.531	12.6932	28.2016	63.4959	0.992857	0.228566	5.01615	11.2496	5.85453	25.7475	22.8566	浙江省	嘉兴市	330000	东部	东南侧
嘉兴市	330400	2016	浙江省	330000	26696	893.63	45.11	7.05	52.06	679.19	8.12	7182	82.24	192.72	351	83968	2700000	679440	90.29	99.45	179357	19763	194520	10978	92.12	61.06	112.92		127248		27437	1800000	45	-824.457	12.2002	29.6524	66.3333	0.992824	0.221885	4.72668	11.3382	5.86079	20.4615	22.1885	浙江省	嘉兴市	330000	东部	东南侧
嘉兴市	330400	2017	浙江省	330000	26863	895.82	37.83	7.325	52.965	681.15	8.62	5383	81.01	196.3	354	93913	2900000	766205	92.69	100	202514	19695	22516	10953	97.94	63.07	75.01		102753		22023	1400000	42	-924.36	10.9192	32.1808	62.2712	0.992807	0.208991	4.31762	11.4501	5.8693	15.2062	20.8991	浙江省	嘉兴市	330000	东部	东南侧
嘉兴市	330400	2018	浙江省	330000	26580	898.01	38.29	7.6	53.87	683.11	9.12	3584	79.78	199.88	358	103858	3200000	852970	94.44	100	238688	19104	18556	7540	99.17	65.08	37.1		78256.6		16895	1100000	39	-844.143	9.98327	34.6564	63.9497	0.992811	0.200531	3.61362	11.5508	5.88053	10.0112	20.0531	浙江省	嘉兴市	330000	东部	东南侧
嘉兴市	330400	2019	浙江省	330000	30260	900.2	39	7	53.87	685.07	9.62	1785	78.55	203.46	362	112751	3400000	939735	96.94	100	330388	18871	11988	12841	99	67.09	0.81		53760.8		16177	710157	35	-780.467	8.86603	37.0774	65.5912	0.993209	0.197011	-0.210721	11.6329	5.89164	4.93094	19.7011	浙江省	嘉兴市	330000	东部	东南侧
湖州市	330500	2007	浙江省	330000	11564	443.11	42.44	14.4	57.26	344.21	4.11	8941.8	89.12	107.53	258.158	34596	112277	38180	80.39	92.51	23294	10326	49512	13390	98.85	26.1	92		84889		10586	8200000	102	-894.253	63.4294	19.5888	34.8043	0.984115	0.006611	4.52179	10.4515	5.55357	34.637	0.661096	浙江省	湖州市	330000	东部	东南侧
湖州市	330500	2008	浙江省	330000	12295	444.31	44.63	10.62	57.35	328.38	4.52	9259.8	87.16	107.34	258.494	40089	85658	42818	82.27	100	28155	10706	46316	12092	99	27.57	93.09		86581		14291	6800000	96	-824.034	52.5394	20.132	34.0434	0.984875	0.052223	4.53357	10.5989	5.55487	35.8221	5.22232	浙江省	湖州市	330000	东部	东南侧
湖州市	330500	2009	浙江省	330000	12128	445.46	44.43	10.2	55.04	312.55	4.93	9752.2	85.2	107.15	258.83	38865	59039	47456	83.08	100	32490	10518	58695	11935	96.85	30.9	94.18		88273		17996	5300000	90	-844.052	40.0046	21.9835	35.9464	0.985634	0.195935	4.54521	10.5679	5.55617	37.678	19.5935	浙江省	湖州市	330000	东部	东南侧
湖州市	330500	2010	浙江省	330000	13561	446.85	49.78	12.1	54.93	296.72	5.34	9963.63	83.24	106.96	259.57	45323	32420	52094	84.77	100	36729	10888	50976	10648	96.49	34	95.27	87423	89965		21701	3800000	84	-782.419	31.3112	22.6182	37.1345	0.986412	0.195192	4.55672	10.7216	5.55903	38.3851	19.5192	浙江省	湖州市	330000	东部	东南侧
湖州市	330500	2011	浙江省	330000	12759	448.52	48.19	10.8	53.79	280.89	5.75	9996	81.28	106.77	260.5	52477	5801	56732	86.85	100	45753	11980	40285	27730	96.34	37.1	97.03		91657	316	25406	2400000	78	-706.723	24.8806	22.8215	39.6814	0.987195	0.211659	4.57502	10.8681	5.5626	38.3724	21.1659	浙江省	湖州市	330000	东部	东南侧
湖州市	330500	2012	浙江省	330000	13100	449.11	48.36	9.67	53.26	265.06	6.16	9476	79.32	106.58	261.2	57350	20818	61370	90.51	100	51861	11069	38474	25398	96.03	40.2	100.05		93349		29111	905320	72	-596.747	21.8577	23.974	42.0444	0.987962	0.213202	4.60567	10.9569	5.56529	36.2787	21.3202	浙江省	湖州市	330000	东部	东南侧
湖州市	330500	2013	浙江省	330000	13400	450.7	48.32	8.34	52.86	249.23	6.57	8363	77.36	106.39	261.9	68823	47437	66008	91.4	100	60105	10789	36806	27626	96.27	43.3	327.11		86923		32816	561142	66	-611.116	17.6602	25.0821	44.6506	0.988724	0.203303	5.7903	11.1393	5.56796	31.932	20.3302	浙江省	湖州市	330000	东部	东南侧
湖州市	330500	2014	浙江省	330000	17330	453.23	48.4	8.42	51.08	233.4	6.98	6307	75.4	106.2	263.1	66917	74056	70646	91.98	98.94	69814	10020	78149	31655	96.59	46.4	102.35		76574.6		36521	2000000	60	-657.184	13.6533	25.9179	44.2113	0.989503	0.202895	4.6284	11.1112	5.57253	23.9719	20.2895	浙江省	湖州市	330000	东部	东南侧
湖州市	330500	2015	浙江省	330000	16751	453.61	48.28	8.32	49.26	217.57	7.39	4251	73.44	106.01	263.75	70894	100675	75284	92.5	100	83942	8611	87347	28855	97.87	49.5	122.1		66226.3		40226	3500000	54	-727.443	11.2762	27.9431	50.2521	0.990254	0.200995	4.80484	11.1689	5.575	16.1175	20.0995	浙江省	湖州市	330000	东部	东南侧
湖州市	330500	2016	浙江省	330000	15906	453.99	48.35	7.64	48.13	201.74	7.8	2195	71.48	105.82	264	77110	127294	79922	92.71	100	93215	8532	89112	19565	99.25	52.6	141.85		55877.9		28298	3600000	48	-637.912	11.2676	28.8598	48.6212	0.990988	0.188583	4.95477	11.253	5.57595	8.31439	18.8583	浙江省	湖州市	330000	东部	东南侧
湖州市	330500	2017	浙江省	330000	14925	454.37	46.29	7.845	47.485	185.91	8.21	139	69.52	105.63	265	83707	153913	84560	94.96	100	112968	8470	22117	15039	99.25	55.7	161.6		45529.5		37466	2900000	42	-778.84	9.4172	30.4906	52.6868	0.991744	0.180924	5.08512	11.3351	5.57973	0.524528	18.0924	浙江省	湖州市	330000	东部	东南侧
湖州市	330500	2018	浙江省	330000	17118	454.75	46.36	8.05	46.84	170.08	8.62	1917	67.56	105.44	267	90304	180532	89198	96.91	100	157795	8280	18757	14289	99.64	58.8	181.35		35181.1		32234	2200000	36	-765.637	8.10073	33.1348	50.9288	0.992522	0.169218	5.20043	11.4109	5.58725	7.17978	16.9218	浙江省	湖州市	330000	东部	东南侧
湖州市	330500	2019	浙江省	330000	14991	455.13	46.38	7.9	51.1	154.25	9.03	3973	65.6	105.25	267	102593	207151	93836	97.49	100	187149	7786	15298	11223	100	61.9	201.1		24832.8		27156	1400000	32	-800.513	6.44616	35.2884	63.3895	0.993061	0.181038	5.3038	11.5385	5.58725	14.8801	18.1038	浙江省	湖州市	330000	东部	东南侧
湖州市	330500	2020	浙江省	330000	12864	455.51	45.51	3.26	49.61	138.42	9.44	6029	63.64	105.06	267	95579	233770	98474	98.29	100	195052	7292	5575	8157	100.36	65	220.85		14484.4		11828	725891	26	-573.827	6.40441	36.8951	63.0187	0.993599	0.206383	5.39748	11.4677	5.58725	22.5805	20.6383	浙江省	湖州市	330000	东部	东南侧
绍兴市	330600	2007	浙江省	330000	26837	528.39	43.12	14.3	60.72	565.92	1.92	16349.4	96.37	135.8	436.295	45244	426038	106237	78.14	100	44978	29043	68950	16825	80.84	51.15	117.06		31622		99620	3400000	81	-1585.61	68.8163	20.0988	30.8369	0.98643	0.008279	4.76269	10.7198	6.07832	37.4733	0.82786	浙江省	绍兴市	330000	东部	东南侧
绍兴市	330600	2008	浙江省	330000	30980	529.38	44.42	9	59.79	537.46	1.36	16843.4	96.16	135.02	436.848	50909	451381	116814	76.51	100	61925	28461	61490	14329	80.43	52.85	118.95		51037		94665	3100000	77	-1825.29	47.8999	20.3755	31.9379	0.986998	0.056745	4.7787	10.8378	6.07958	38.5567	5.67453	浙江省	绍兴市	330000	东部	东南侧
绍兴市	330600	2009	浙江省	330000	34174	530.21	43.14	9.3	57.29	509	0.8	17561.1	95.95	134.24	437.4	54316	476724	127391	75.93	100	77951	29862	57880	18792	80.88	53.34	120.84		70452		89710	2900000	73	-1693.76	39.1585	21.2574	33.2693	0.987565	0.203867	4.79447	10.9026	6.08085	40.1488	20.3867	浙江省	绍兴市	330000	东部	东南侧
绍兴市	330600	2010	浙江省	330000	32295	530.15	40.37	11	56.05	480.54	0.24	17869.3	95.74	133.46	438.32	63770	502067	137968	79.9	100	95542	30230	54882	17883	93.15	53	122.73	193442	89867		84755	2700000	69	-1690.46	28.7423	21.8858	35.6133	0.98814	0.206018	4.80999	11.063	6.08295	40.7677	20.6018	浙江省	绍兴市	330000	东部	东南侧
绍兴市	330600	2011	浙江省	330000	34488	532.96	41.5	10.53	55.05	452.08	0.32	17907	95.53	132.68	439.5	75820	527410	148545	81.94	100	123294	33124	60425	22999	91.09	52.66	128.3		109282	323	79800	2400000	65	-1504.83	23.0346	22.9602	37.8248	0.98872	0.223595	4.85437	11.2361	6.08564	40.744	22.3595	浙江省	绍兴市	330000	东部	东南侧
绍兴市	330600	2012	浙江省	330000	39300	533.95	41.06	9.75	53.71	423.62	0.88	18000	95.32	131.9	440.4	82966	552753	159122	84.82	100	132309	30418	59280	15693	92	52.32	135.57		128697		74845	2200000	61	-1185.81	21.2959	24.1553	42.0095	0.989289	0.226326	4.90949	11.3262	6.08768	40.8719	22.6326	浙江省	绍兴市	330000	东部	东南侧
绍兴市	330600	2013	浙江省	330000	48015	533.47	40.86	8.57	53.01	395.16	1.44	18160	95.11	131.12	441.3	89758	578096	169699	86.19	100	158729	27245	59635	30944	92.7	51.98	385.41		119101		69890	2000000	57	-1193.9	17.2518	26.2973	44.9807	0.989856	0.219198	5.95431	11.4049	6.08973	41.1511	21.9198	浙江省	绍兴市	330000	东部	东南侧
绍兴市	330600	2014	浙江省	330000	38108	535.14	43.58	7.5	51.89	366.7	2	10658	94.9	130.34	442.4	86136	603439	180276	87.89	100	184555	26341	113557	36206	97.2	51.64	181.26		104769		64935	1700000	53	-1258.9	13.4509	27.1519	47.0253	0.990426	0.224903	5.19993	11.3637	6.09222	24.0913	22.4903	浙江省	绍兴市	330000	东部	东南侧
绍兴市	330600	2015	浙江省	330000	39940	535.09	42.63	7.13	50.45	338.24	2.56	3156	94.69	129.56	443.07	90003	628782	190853	90.57	100	209746	26069	129453	32588	96.9	51.3	189.19		90437.8		59980	1500000	49	-1282.81	11.8089	29.1399	52.2694	0.990984	0.220142	5.24275	11.4076	6.09373	7.12303	22.0142	浙江省	绍兴市	330000	东部	东南侧
绍兴市	330600	2016	浙江省	330000	38463	535.04	43.25	5.52	50.08	309.78	3.12	4346	94.48	128.78	444	96204	654125	201430	93.63	100	228725	24383	104292	14441	94.58	50.96	197.12		76106.1		27499	597026	45	-1169.89	11.5625	31.9167	56.8131	0.991545	0.219939	5.28381	11.4742	6.09583	9.78829	21.9939	浙江省	绍兴市	330000	东部	东南侧
绍兴市	330600	2017	浙江省	330000	37498	534.99	41.36	6.305	49.15	281.32	3.68	11848	94.27	128	446	102029	679468	212007	95.15	100	260669	25057	16092	9538	91.11	50.62	205.05		61774.5		18882	478171	41	-1309.14	10.2955	34.0695	47.6278	0.992122	0.195999	5.32325	11.533	6.10032	26.565	19.5999	浙江省	绍兴市	330000	东部	东南侧
绍兴市	330600	2018	浙江省	330000	38464	534.94	42.94	7.09	48.22	252.86	4.24	19350	94.06	127.22	447	107853	704811	222584	95.6	100	315725	24758	11074	5597	93.39	50.28	212.98		47442.9		13991	359315	37	-1211.09	9.2127	35.038	48.4362	0.992678	0.185418	5.3612	11.5885	6.10256	43.2886	18.5418	浙江省	绍兴市	330000	东部	东南侧
绍兴市	330600	2019	浙江省	330000	36690	534.89	43.73	7.16	47.93	224.4	4.8	26852	93.85	126.44	448	114561	730154	233161	96.58	100	468932	26852	7262	6513	94	49.94	220.91		33111.3		14217	240460	36	-1277.95	7.25741	36.4107	49.1094	0.99344	0.180632	5.39776	11.6489	6.10479	59.9375	18.0632	浙江省	绍兴市	330000	东部	东南侧
绍兴市	330600	2020	浙江省	330000	34916	534.84	43.615	3.26	45.19	195.94	5.36	34354	93.64	125.66	449	113746	755497	243738	97.65	100	307165	28946	4352	7429	94.61	49.6	228.84		18779.6		10341	121604	28	-1195.27	5.79131	39.7127	53.6659	0.994198	0.20924	5.43302	11.6417	6.10702	76.5123	20.924	浙江省	绍兴市	330000	东部	东南侧
金华市	330700	2007	浙江省	330000	24405	419.7	38.97	14.8	54.21	208.46	16.62	20846.2	94.23	124.21	458.7	32002	28705	150387	69.48	100	43544	11812	38078	19366	99.09	27	159.15		115501		3494	7700000	89	-1693.63	68.4627	21.029	27.4035	0.982214	0.008452	5.06985	10.3736	6.1284	45.4463	0.84518	浙江省	金华市	330000	东部	东南侧
金华市	330700	2008	浙江省	330000	25721	421.73	39.31	10.6	53.69	190.9	18.48	21341.8	93.64	130.61	460.62	36538	85365	236694	74.69	95.6	54369	10144	36511	16160	98.92	27.73	160.91		113066		8000	7000000	84	-1776.71	51.5812	21.2301	28.39	0.983261	0.054695	5.08084	10.5061	6.13257	46.3328	5.46947	浙江省	金华市	330000	东部	东南侧
金华市	330700	2009	浙江省	330000	26920	423.78	39.71	9.1	51.81	173.34	20.34	29012.1	93.05	137.01	462.54	34294	199435	323001	61.71	98.97	62193	11074	29175	22953	98.59	28.19	162.67		110631		12506	6400000	79	-1814.04	39.0659	22.0262	30.5876	0.9843	0.201957	5.09172	10.4427	6.13673	62.7235	20.1957	浙江省	金华市	330000	东部	东南侧
金华市	330700	2010	浙江省	330000	28027	426.51	39.79	12.6	51.47	155.78	22.2	29881.6	92.46	143.41	465.17	39897	313505	409308	70.23	99.31	75525	12309	28045	13796	98.59	29	164.43	126754	108196		17012	5700000	74	-1845.13	28.295	23.1894	33.5705	0.985353	0.206823	5.10249	10.5941	6.1424	64.2381	20.6823	浙江省	金华市	330000	东部	东南侧
金华市	330700	2011	浙江省	330000	26013	428.69	39.01	10.55	50.69	138.22	24.06	30695	91.87	149.81	467.9	45721	427575	495615	80.45	99.58	83449	10436	41367	30280	96.94	29.81	165.02		105761	332	21518	5100000	69	-1661.23	22.5277	23.7658	35.623	0.986396	0.22311	5.10607	10.7303	6.14825	65.6016	22.311	浙江省	金华市	330000	东部	东南侧
金华市	330700	2012	浙江省	330000	26185	430.11	39.16	10.25	49.61	120.66	25.92	31250	91.28	156.21	469.9	50269	541645	581922	83.6	91.82	104206	9667	39547	28418	98.97	30.62	167.54		103326		26024	4400000	64	-1525.21	18.3054	21.6344	40.8044	0.987408	0.221524	5.12122	10.8251	6.15252	66.5035	22.1524	浙江省	金华市	330000	东部	东南侧
金华市	330700	2013	浙江省	330000	25841	432.6	37.86	9.15	48.86	103.1	27.78	30534	90.69	162.61	472	62553	655715	668229	86.99	98.79	121364	8710	37141	33241	98.2	31.43	349.7		101775		30530	3800000	59	-1391.41	16.1588	28.3347	45.9237	0.988414	0.226939	5.85708	11.0438	6.15698	64.6907	22.6939	浙江省	金华市	330000	东部	东南侧
金华市	330700	2014	浙江省	330000	26183	434.17	37.78	8.34	47.02	85.54	29.64	13560	90.1	169.01	474.2	59056	769785	754536	86.21	99.85	133838	7627	98044	39514	97.2	32.24	182.49		89502.8		35036	3100000	54	-1364.05	13.441	29.1712	48.8275	0.989413	0.235205	5.2067	10.9862	6.16163	28.5955	23.5205	浙江省	金华市	330000	东部	东南侧
金华市	330700	2015	浙江省	330000	26435	436.85	40.23	7.76	45.53	67.98	31.5	3414	89.51	175.41	476.57	62480	883855	840843	88.52	97.54	160920	7638	98515	39659	94.95	33.05	73.16		77230.5		39542	2500000	49	-1500.42	11.0753	30.9629	53.2388	0.990406	0.228359	4.29265	11.0426	6.16662	7.16369	22.8359	浙江省	金华市	330000	东部	东南侧
金华市	330700	2016	浙江省	330000	26344	439.53	39.98	7.47	44.6	50.42	33.36	20388	88.92	181.81	480	67158	997925	927150	93.15	100	182163	6467	78523	16390	96.8	33.86	36.17		64958.3		16321	1600000	44	-1515.84	9.98752	32.5625	56.1042	0.991409	0.223524	3.58823	11.1148	6.17379	42.475	22.3524	浙江省	金华市	330000	东部	东南侧
金华市	330700	2017	浙江省	330000	23639	442.21	40.06	6.485	43.585	32.86	35.22	37362	88.33	188.21	483	70293	1100000	1000000	95.22	100	186460	6404	14941	15062	96.27	34.67	145.5		52686		13715	1300000	39	-1451.27	10.192	33.8965	55.5155	0.99239	0.210156	4.98018	11.1604	6.18002	77.354	21.0156	浙江省	金华市	330000	东部	东南侧
金华市	330700	2018	浙江省	330000	19671	444.89	40.42	5.5	42.57	15.3	37.08	54336	87.74	194.61	487	73428	1200000	1100000	95.77	100	211407	6795	11871	13135	97.73	35.48	254.83		40413.8		12913	964318	34	-1285.36	9.52288	35.4949	60.1437	0.993373	0.20662	5.5406	11.2041	6.18826	111.573	20.662	浙江省	金华市	330000	东部	东南侧
金华市	330700	2019	浙江省	330000	16955	447.57	41.14	6.45	40.2	2.26	38.94	71310	87.15	201.01	490	81224	1300000	1200000	96.39	100	247933	7320	8489	11776	97.46	36.29	364.16		28141.5		12446	645741	31	-1192.36	8.39904	38.649	61.8469	0.993825	0.20579	5.89759	11.305	6.19441	145.531	20.579	浙江省	金华市	330000	东部	东南侧
衢州市	330800	2007	浙江省	330000	9562	280.21	44.03	16.5	53.05	296.83	1.57	7362.5	78.17	373.92	247.792	21598	19940.6	107409	53.47	98	13466	15464	32432	10742	96.67	20.67	41.01		52941		57008	7700000	117	-660.131	75.0886	22.9547	26.8894	0.962223	0.00656	3.71382	9.98036	5.51259	29.7124	0.656054	浙江省	衢州市	330000	东部	东南侧
衢州市	330800	2008	浙江省	330000	9752	281.47	42.38	13	54.8	302.24	1.2	7531.7	73.56	435.27	248.576	23362	26387.2	121455	61.03	99.4	17343	16250	30889	10565	96.66	21.76	40.89		61469		55731	7200000	110	-657.25	59.0442	23.361	26.7121	0.965114	0.047614	3.71089	10.0589	5.51575	30.2994	4.76145	浙江省	衢州市	330000	东部	东南侧
衢州市	330800	2009	浙江省	330000	9340	282.62	42.35	13.25	52.79	307.65	0.83	10973.7	68.95	496.62	249.36	25127	32833.8	135500	66.32	100	21800	13977	29752	10331	96.7	24.37	40.77		69997		54454	6700000	103	-868.63	37.8967	23.9333	26.5399	0.967986	0.17663	3.70795	10.1317	5.5189	44.0073	17.663	浙江省	衢州市	330000	东部	东南侧
衢州市	330800	2010	浙江省	330000	10450	284.17	42.17	13.5	54.86	313.06	0.46	11281.9	64.34	557.97	250.55	30153	39280.4	149545	74.86	100	27460	12256	26322	8936	97.2	26	40.65	41578	78525		53177	6200000	96	-753.606	31.1629	23.5721	25.9509	0.970888	0.169185	3.705	10.314	5.52366	45.0284	16.9185	浙江省	衢州市	330000	东部	东南侧
衢州市	330800	2011	浙江省	330000	11695	285.54	42.19	11.4	55.57	318.47	0.09	11511	59.73	619.32	251.9	36508	45727	163591	76.47	100	32412	12566	48024	52243	95.52	27.63	43.23		87053	355	51900	5700000	89	-660.732	25.3421	24.6606	28.8487	0.973778	0.189826	3.76654	10.5053	5.52903	45.6967	18.9826	浙江省	衢州市	330000	东部	东南侧
衢州市	330800	2012	浙江省	330000	12274	285.85	41.31	8.5	53.11	323.88	0.28	11727	55.12	680.67	252.7	38476	52173.6	177636	74.73	100	36604	14575	37428	23625	94.88	29.26	46.23		95581		50623	5200000	82	-545.051	22.6637	25.2711	31.7016	0.976588	0.184713	3.83363	10.5578	5.5322	46.4068	18.4713	浙江省	衢州市	330000	东部	东南侧
衢州市	330800	2013	浙江省	330000	13111	287.41	40.93	8.67	52.62	329.29	0.65	5536	50.51	742.02	253.5	41597	58620.2	191681	78.19	100	49415	14856	43359	58555	93.11	30.89	276.99		83106		49346	4700000	75	-551.331	18.5172	26.0947	34.8245	0.979379	0.184774	5.62398	10.6358	5.53536	21.8383	18.4774	浙江省	衢州市	330000	东部	东南侧
衢州市	330800	2014	浙江省	330000	12926	289.06	41.94	7.2	50.12	334.7	1.02	5397	45.9	803.37	254.9	43740	65066.8	205726	80.05	100	58557	12478	99019	66791	94.55	32.52	53.58		73270.4		48069	4200000	68	-764.179	11.8009	26.4888	38.2268	0.982195	0.182544	3.98118	10.686	5.54087	21.173	18.2544	浙江省	衢州市	330000	东部	东南侧
衢州市	330800	2015	浙江省	330000	12537	289.43	40.8	6.5	46.66	340.11	1.39	5258	41.29	864.72	256.03	53847	71513.4	219772	83.68	100	67922	12742	86591	62115	92.79	34.15	53.36		63434.8		46792	3700000	61	-602.13	12.6936	27.4304	42.6356	0.984964	0.183638	3.97706	10.8939	5.54529	20.5367	18.3638	浙江省	衢州市	330000	东部	东南侧
衢州市	330800	2016	浙江省	330000	12589	289.8	41.2	7.2	45.11	345.52	1.76	5119	36.68	926.07	257	58281	77960	233817	79.23	100	75844	10693	69871	31078	92.79	35.78	53.14		53599.1		22609	2000000	54	-606.187	11.4375	26.3813	46.4903	0.987701	0.172104	3.97293	10.973	5.54908	19.9183	17.2104	浙江省	衢州市	330000	东部	东南侧
衢州市	330800	2017	浙江省	330000	13662	290.17	40.94	7.2	45.05	350.93	2.13	4980	32.07	987.42	258	62608.5	84406.6	247862	83.2	100	90512	10668	18937	19637	97.98	37.41	52.92		43763.5		21488	1600000	47	-769.052	9.28726	26.8605	45.0426	0.990419	0.157371	3.96878	11.0447	5.55296	19.3023	15.7371	浙江省	衢州市	330000	东部	东南侧
衢州市	330800	2018	浙江省	330000	11778	290.54	43	7.2	44.99	356.34	2.5	4841	27.46	1048.77	258	66936	90853.2	261908	95.68	100	110800	9420	12322	16716	99	39.04	52.7		33927.9		21294	1200000	40	-681.7	8.60574	28.2713	48.7248	0.99309	0.151293	3.96462	11.1115	5.55296	18.7636	15.1292	浙江省	衢州市	330000	东部	东南侧
衢州市	330800	2019	浙江省	330000	10966	290.91	43.15	6.66	41.37	361.75	2.87	4702	22.85	1110.12	258	71087	97299.8	275953	96.8	100	153971	8998	8532	16998	100	40.67	52.48		24092.3		20453	802749	33	-625.252	7.60613	28.8876	51.7946	0.993647	0.150084	3.96043	11.1717	5.55296	18.2248	15.0084	浙江省	衢州市	330000	东部	东南侧
舟山市	330900	2007	浙江省	330000	7464	671.46	40.27	17	43.77	199.3	0.96	10273.6	87.02	95.47	97.1425	42259	2398.4	15223.7	60.54	99.96	14826	1687	26557	17072	98.31	25.08	232.64		35929		5195	1400000	44	-754.513	27.1348	24.7677	37.9134	0.978001	0.005052	5.44949	10.6516	4.57618	105.758	0.505173	浙江省	舟山市	330000	东部	东南侧
舟山市	330900	2008	浙江省	330000	7729	672.01	40.26	14.5	46.19	176.7	0.63	10638.6	89.36	93.6	96.9563	50683	38103.2	20696.4	40.94	79.82	17765	1848	24851	15551	97.97	25.51	232		34080		6093	1100000	42	-732.109	21.5938	23.6808	37.7799	0.979257	0.05446	5.44674	10.8334	4.57426	109.726	5.44601	浙江省	舟山市	330000	东部	东南侧
舟山市	330900	2009	浙江省	330000	7298	671.96	40.66	11	45.34	154.1	0.3	11241.2	91.7	91.73	96.77	55311	78604.8	26169.1	70.54	92.73	21057	2091	23358	15630	99.27	25.94	231.36		32231		6991	896065	40	-1019.91	13.1303	24.4911	38.8033	0.980517	0.189483	5.44397	10.9207	4.57234	116.164	18.9483	浙江省	舟山市	330000	东部	东南侧
舟山市	330900	2010	浙江省	330000	5985	672.01	40.54	11.3	45.52	131.5	0.03	15108.7	94.04	89.86	96.77	66581	119106	31641.8	57.31	100	24390	1493	22634	17508	99.75	26	230.72	13567	30382		7889	651757	38	-686.432	12.9199	26.0825	41.9448	0.981817	0.193879	5.44121	11.1062	4.57234	156.13	19.3879	浙江省	舟山市	330000	东部	东南侧
舟山市	330900	2011	浙江省	330000	6023	673.54	40.06	11.3	45.18	108.9	0.36	15594	96.38	87.99	96.9	79765	159608	37114.5	63.09	100	27489	2125	15277	7081	93.44	26.06	236.46		28533	359	8787	407449	36	-595.067	10.5441	27.4407	41.7337	0.983139	0.204297	5.46578	11.2868	4.57368	160.929	20.4297	浙江省	舟山市	330000	东部	东南侧
舟山市	330900	2012	浙江省	330000	5843	667.9	38.77	10.2	44.88	86.3	0.69	16155	98.72	86.12	97.1	87883	200110	42587.2	59.57	100	34873	1951	13769	5305	98.74	26.12	236.51		26684		9685	163141	34	-488.631	9.45472	27.8373	46.9825	0.98447	0.205146	5.46599	11.3838	4.57574	166.375	20.5146	浙江省	舟山市	330000	东部	东南侧
舟山市	330900	2013	浙江省	330000	6160	668.8	38.32	9.1	44.21	63.7	1.02	16714	101.06	84.25	97.2	95964	240611	48059.9	64.1	100	40225	2094	13687	4558	99.83	26.18	220.18		28202		10583	81167	32	-435.692	8.4375	29.2901	47.5411	0.98578	0.198794	5.39444	11.4717	4.57677	171.955	19.8794	浙江省	舟山市	330000	东部	东南侧
舟山市	330900	2014	浙江省	330000	6147	670.03	38.79	10.2	41.89	41.1	1.35	5171	103.4	82.38	97.4	88746	281113	53532.6	63.26	100	44763	2150	39478	5006	99.8	26.24	232.82		24852.8		11481	325475	30	-413.577	7.11988	31.3655	51.848	0.987101	0.214768	5.45026	11.3935	4.57883	53.0904	21.4768	浙江省	舟山市	330000	东部	东南侧
舟山市	330900	2015	浙江省	330000	7457	666.67	38.65	9.22	41.14	18.5	1.68	6372	105.74	80.51	97.43	95113	321614	59005.3	64.8	97.2	51012	2202	68860	3050	99.6	26.3	241.04		21503.5		12379	569783	28	-465.449	5.85165	34.1579	56.4508	0.988396	0.206176	5.48496	11.4628	4.57913	65.4008	20.6176	浙江省	舟山市	330000	东部	东南侧
舟山市	330900	2016	浙江省	330000	8762	663.31	40.7	11.35	41.09	4.1	2.01	17915	108.08	78.64	97	107463	362116	64478	71.62	100	58786	1439	53981	2066	92.7	26.36	249.26		18154.3		1925	799164	26	-368.816	6.14702	65.2268	51.2371	0.989641	0.28084	5.5185	11.5849	4.57471	184.691	28.084	浙江省	舟山市	330000	东部	东南侧
舟山市	330900	2017	浙江省	330000	11453	659.95	41.43	9.005	36.81	26.7	2.34	29458	110.42	76.77	97	109977	402618	69950.7	83.05	100	55548	1250	1666	1766	95	26.42	257.48		14805		2635	639651	24	-414.326	5.49264	36.9175	52.1237	0.990938	0.175402	5.55094	11.608	4.57471	303.691	17.5402	浙江省	舟山市	330000	东部	东南侧
舟山市	330900	2018	浙江省	330000	11773	656.59	41.87	6.66	32.53	49.3	2.67	41001	112.76	74.9	97	112490	443119	75423.4	81.105	100	67847	1349	1525	1279	96.925	26.48	265.7		11455.8		2937.5	480139	22	-324.924	5.51763	42.3196	58.7423	0.992235	0.190541	5.58237	11.6306	4.57471	422.691	19.0541	浙江省	舟山市	330000	东部	东南侧
舟山市	330900	2019	浙江省	330000	9025	653.23	42.05	9.15	34.66	71.9	3	52544	115.1	73.03	97	116781	483621	80896.1	79.16	100	74615	1448	1384	792	98.85	26.54	273.92		8106.5		3240	320626	20	-276.374	5.07322	40.0309	58.0619	0.992606	0.168363	5.61284	11.6681	4.57471	541.691	16.8363	浙江省	舟山市	330000	东部	东南侧
台州市	331000	2007	浙江省	330000	23648	605.03	23.61	14.5	53.86	330.87	2.46	19722.8	88.3	203.19	569.088	30366	455998	120002	56.42	92.53	32356	5292	65624	10577	95.6	15.76	49.22		349226		1588	4300000	72	-1512.59	92.8365	17.2698	24.6447	0.990985	0.008865	3.8963	10.3211	6.34403	34.6569	0.886469	浙江省	台州市	330000	东部	东南侧
台州市	331000	2008	浙江省	330000	26310	609.99	42.57	9.6	52.79	292.86	2.06	20799.7	88.4	210.04	572.674	34374	661361	35097	65.83	93.81	40669	5328	48378	8603	97.52	32.81	49.82		319765		5373	3600000	68	-1374.22	78.664	19.1523	25.2587	0.991234	0.051009	3.90842	10.4451	6.35032	36.3203	5.10091	浙江省	台州市	330000	东部	东南侧
台州市	331000	2009	浙江省	330000	26790	614.67	42.95	8.52	51.84	254.85	1.66	22658.1	88.5	216.89	576.26	35489	866724	49808	72.05	95.9	45914	5125	30878	6975	92.98	33.32	50.42		290304		9158	2800000	64	-1526.17	56.0019	19.4999	26.3076	0.991479	0.200124	3.92039	10.477	6.35656	39.3192	20.0124	浙江省	台州市	330000	东部	东南侧
台州市	331000	2010	浙江省	330000	26501	619.64	44.34	13.2	51.69	216.84	1.26	30136.9	88.6	223.74	580.81	41172	1100000	134713	76.04	96.99	57589	5709	24552	5856	97.61	33	51.02	145917	260843		12943	2100000	60	-1501.17	41.9055	19.8361	27.6992	0.991736	0.196452	3.93222	10.6255	6.36442	51.8877	19.6452	浙江省	台州市	330000	东部	东南侧
台州市	331000	2011	浙江省	330000	27376	623.52	42.42	8	50.49	178.83	0.86	30610	88.7	230.59	585	46011	1300000	219618	81.62	97.27	56423	6305	48981	16619	89.82	32.68	52.72		231382	355	16728	1300000	56	-1283.92	34.8629	21.5487	27.3932	0.991983	0.217164	3.96499	10.7366	6.37161	52.3248	21.7164	浙江省	台州市	330000	东部	东南侧
台州市	331000	2012	浙江省	330000	29420	627.94	43.24	7.1	48.76	140.82	0.46	30874	88.8	237.44	588.9	48505	1500000	304523	84.47	98.64	78933	6152	44209	13016	94.2	32.36	52.68		201921		20513	552727	52	-1080.57	30.6719	21.98	30.2411	0.992223	0.214934	3.96424	10.7894	6.37826	52.4266	21.4934	浙江省	台州市	330000	东部	东南侧
台州市	331000	2013	浙江省	330000	25182	631.22	43.98	8.32	48.06	102.81	0.06	30557	88.9	244.29	592.5	53086	1700000	389428	88.18	100	88293	31025	43170	12297	96.44	32.04	294.51		189040		24298	203938	48	-1085.27	25.0317	22.5114	32.1232	0.992456	0.205035	5.68531	10.8797	6.38435	51.573	20.5035	浙江省	台州市	330000	东部	东南侧
台州市	331000	2014	浙江省	330000	22028	634.47	44.62	7.5	46.61	64.8	0.34	13868	89	251.14	595.6	56208	1900000	474333	88.92	100	98099	6822	157472	12368	95.32	31.72	54.6		165800		28083	960603	44	-1135.37	19.7153	23.9523	35.8193	0.99268	0.204077	4.00003	10.9368	6.38957	23.2841	20.4077	浙江省	台州市	330000	东部	东南侧
台州市	331000	2015	浙江省	330000	22738	634.36	42.24	6.44	44.11	26.79	0.74	2821	89.1	257.99	597.3	58917	2100000	559238	90.95	100	167047	6251	143954	16263	97.58	31.4	56.18		142560		31868	1700000	40	-1183.11	17.0123	26.3235	39.7171	0.992885	0.209687	4.02856	10.9839	6.39242	4.72292	20.9687	浙江省	台州市	330000	东部	东南侧
台州市	331000	2016	浙江省	330000	22315	634.25	42.88	7.8	43.5	11.22	1.14	19510	89.2	264.84	599	64287	2300000	644143	92.51	100	115254	5725	161705	9152	95.36	31.08	57.76		119320		13211	1700000	36	-1286.33	14.3507	27.7746	42.8314	0.993089	0.202844	4.0563	11.0711	6.39526	32.5709	20.2844	浙江省	台州市	330000	东部	东南侧
台州市	331000	2017	浙江省	330000	25435	634.14	51.01	7.685	44.135	49.23	1.54	36199	89.3	271.69	602	71914	2500000	729048	95.44	100	137217	5125	10958	8784	91	30.76	59.34		96079.5		10106	1400000	32	-1282.06	14.1083	28.6296	41.4535	0.993307	0.186867	4.08328	11.1832	6.40026	60.1312	18.6867	浙江省	台州市	330000	东部	东南侧
台州市	331000	2018	浙江省	330000	27309	634.03	44.01	7.57	44.77	87.24	1.94	52888	89.4	278.54	604	79541	2700000	813953	95.75	100	169642	5114	8004	8151	95	30.44	60.92		72839.4		9583	1000000	28	-1294.12	11.7282	29.9719	44.5017	0.993511	0.175177	4.10956	11.284	6.40357	87.5629	17.5177	浙江省	台州市	330000	东部	东南侧
台州市	331000	2019	浙江省	330000	26253	633.92	44.41	5.05	45.58	125.25	2.34	69577	89.5	285.39	606	83555	2900000	898858	96.93	100	287879	5105	6034	11124	97.77	30.12	62.5		49599.3		9567	688770	25	-1246.98	10.0016	31.7789	45.8119	0.993919	0.173986	4.13517	11.3333	6.40688	114.813	17.3986	浙江省	台州市	330000	东部	东南侧
丽水市	331100	2007	浙江省	330000	7002	146.83	34.27	15.9	46.53	20.36	0.23	5137.7	98.52	14.02	254.473	17133	7730	14241	37.95	96.71	16437	8054	15227	3011	83.52	20.05	126.88		30689		40388	145000	69	-1041.44	56.1749	23.2402	23.6136	0.966048	0.006489	4.84324	9.74876	5.53919	20.1896	0.648934	浙江省	丽水市	330000	东部	东南侧
丽水市	331100	2008	浙江省	330000	7002	147.66	36.34	11.8	48.62	45.67	0.23	5368	98.36	167.72	255.441	22053	46504	16820	43.2	94.54	19339	7961	14789	2846	85.07	21.71	130.27		30387		38368	144416	65	-1034.04	44.2706	14.1676	24.3109	0.968594	0.041202	4.86961	10.0012	5.54299	21.0146	4.12017	浙江省	丽水市	330000	东部	东南侧
丽水市	331100	2009	浙江省	330000	6546	148.8	40.94	10.6	47.77	70.98	0.23	5769.53	98.2	321.42	256.41	23717	100738	19399	61.02	98.86	21086	7945	13853	2758	90.35	29.28	133.66		30085		36348	143832	61	-1257.38	29.4724	18.5952	25.4046	0.971121	0.164468	4.8953	10.0739	5.54678	22.5012	16.4468	浙江省	丽水市	330000	东部	东南侧
丽水市	331100	2010	浙江省	330000	9703	150.1	41.19	12.9	49.54	96.29	0.23	5862.66	98.04	475.12	258.52	31296	154972	21978	66.92	99.6	24478	6926	13372	2068	94.99	30	137.05	25227	29783		34328	143248	57	-1141.84	23.5446	20.4858	27.8431	0.973745	0.167012	4.92035	10.3512	5.55497	22.6778	16.7012	浙江省	丽水市	330000	东部	东南侧
丽水市	331100	2011	浙江省	330000	9406	145.29	41.33	11.5	50.33	121.6	0.23	5876	97.88	628.82	255.5	37706	209206	24557	71.61	99.42	29826	7720	28382	22983	92.54	30.72	145.62		29481	340	32308	142664	53	-1051.07	18.1206	21.726	32.9706	0.975852	0.18814	4.981	10.5376	5.54322	22.998	18.814	浙江省	丽水市	330000	东部	东南侧
丽水市	331100	2012	浙江省	330000	9363	151.8	43.42	10.5	50.27	146.91	0.23	5874	97.72	782.52	262	42244	263440	27136	74.18	99.94	35420	7436	28019	15234	95.7	31.44	145.14		29179		30288	142080	49	-803.488	17.5486	20.9542	32.9618	0.978808	0.181244	4.9777	10.6512	5.56835	22.4198	18.1244	浙江省	丽水市	330000	东部	东南侧
丽水市	331100	2013	浙江省	330000	8761	152.48	44.3	9.95	50.64	172.22	0.23	5877	97.56	936.22	263.3	37238	317674	29715	78.36	99.96	38239	6246	26816	20312	96.77	32.16	258.61		27930		28268	141496	45	-752.727	15.1671	22.3433	37.4592	0.981257	0.178058	5.55532	10.5251	5.57329	22.3206	17.8058	浙江省	丽水市	330000	东部	东南侧
丽水市	331100	2014	浙江省	330000	8640	153.57	45.09	7	48.07	197.53	0.23	4628	97.4	1089.92	264.8	49459	371908	32294	81.09	99.98	46070	6127	28080	15637	95.34	32.88	149.42		24545		26248	140912	41	-904.073	10.7076	23.4139	40.4985	0.983696	0.181141	5.00676	10.8089	5.57898	17.4773	18.1141	浙江省	丽水市	330000	东部	东南侧
丽水市	331100	2015	浙江省	330000	9447	153.78	44.71	6.37	45.67	222.84	0.23	3379	97.24	1243.62	266.01	51676	426142	34873	82.61	100	54488	5710	25751	14062	95.14	33.6	141.2		21160		24228	140328	37	-903.412	9.5894	25.6193	43.739	0.986091	0.179258	4.95018	10.8527	5.58353	12.7025	17.9258	浙江省	丽水市	330000	东部	东南侧
丽水市	331100	2016	浙江省	330000	9469	153.99	47.03	7.12	44.9	248.15	0.23	2130	97.08	1397.32	267	56238	480376	37452	88.85	100	63560	3757	15640	10188	90.2	34.32	132.98		17775		11616	134045	33	-911.146	8.62961	27.2322	46.3783	0.988455	0.174763	4.8902	10.9374	5.58725	7.97753	17.4763	浙江省	丽水市	330000	东部	东南侧
丽水市	331100	2017	浙江省	330000	8724	154.2	44.45	7.645	43.165	273.46	0.23	881	96.92	1551.02	269	59924.5	534610	40031	89.08	100	72667	3013	9501	9154	86.54	35.04	124.76		14390		4107	107605	29	-1033.99	7.62904	29.4164	44.7658	0.990837	0.163836	4.82639	11.0008	5.59471	3.27509	16.3836	浙江省	丽水市	330000	东部	东南侧
丽水市	331100	2018	浙江省	330000	11503	154.41	44.46	8.17	41.43	298.77	0.23	368	96.76	1704.72	270	63611	588844	42610	92.42	100	93193	2603	6908	7219	98.75	35.76	116.54		11005		3520	81164.6	25	-1045.86	6.34995	29.7481	45.7037	0.993158	0.152175	4.75823	11.0605	5.59842	1.36296	15.2175	浙江省	丽水市	330000	东部	东南侧
丽水市	331100	2019	浙江省	330000	11442	154.62	43	8.25	38.68	324.08	0.23	1617	96.6	1858.42	270	66936	643078	45189	95.86	100	114303	2620	4216	5935	100	36.48	108.32		7620		2716	54724.4	23	-945.578	5.695	30.8074	48.5074	0.993615	0.151798	4.68509	11.1115	5.59842	5.98889	15.1798	浙江省	丽水市	330000	东部	东南侧
合肥市	340100	2007	安徽省	340000	45262	681.32	39.32	18.1	48.97	196.14	7.78	8923	84.68	16.29	476.853	28134	43819	19456	99.16	100	22700	5054	24667	11412	99.53	38.95	643.88		49696		53109	19000000	116	-1304.65	112.465	17.907	38.5968	0.904581	0.009683	6.46751	10.2447	6.16721	18.7123	0.96834	安徽省	合肥市	340000	中部	东南侧
合肥市	340100	2008	安徽省	340000	51728	690.69	35.26	17.16	50.15	189.06	8.86	14381.9	81.24	16	482.966	34482	72231	21656	75.56	77.83	48088	2093	27473	12670	99.17	45.02	680.17		59425		51574	17000000	110	-1357.09	63.969	19.9786	45.4649	0.913693	0.057451	6.52234	10.4482	6.17995	29.7783	5.74506	安徽省	合肥市	340000	中部	东南侧
合肥市	340100	2009	安徽省	340000	58085	697.36	38.44	17.8	52.56	181.98	9.94	17322.2	77.8	15.71	489.08	41543	100643	23856	83	99.97	88094	2036	30453	10602	98.71	50.52	716.46		69154		50039	15000000	104	-1132.54	42.9018	21.9984	50.6931	0.922577	0.183335	6.57432	10.6345	6.19253	35.4179	18.3335	安徽省	合肥市	340000	中部	东南侧
合肥市	340100	2010	安徽省	340000	50881	702.36	38.81	17.5	53.92	174.9	11.02	19804.5	74.36	15.42	493.19	54796	129055	26056	85.11	99.97	179637	3290	31988	10604	98.76	54	752.75	37332	78883		48504	13000000	98	-1099.81	36.4785	21.9287	50.4268	0.930962	0.189681	6.62373	10.9114	6.20089	40.156	18.9681	安徽省	合肥市	340000	中部	东南侧
合肥市	340100	2011	安徽省	340000	39976	617.79	40.89	15.4	55.06	167.82	12.1	29157	70.92	15.13	705.6	48563	157467	28256	93.72	77.22	190348	5978	49497	40062	93.9	57.48	579.93		88612	303	46969	11000000	92	-1900.51	22.8423	19.871	46.6426	0.957155	0.210976	6.36291	10.7906	6.55905	41.3223	21.0976	安徽省	合肥市	340000	中部	东南侧
合肥市	340100	2012	安徽省	340000	21800	620.82	39.92	13.6	55.32	160.74	13.18	34418	67.48	14.84	708.3	55186	185879	30456	86.59	100	226720	5971	45572	41120	93.95	60.96	587.2		98341		45434	8800000	86	-1947.67	20.2256	21.6052	50.449	0.962708	0.226621	6.37536	10.9185	6.56287	48.5924	22.6621	安徽省	合肥市	340000	中部	东南侧
合肥市	340100	2013	安徽省	340000	107686	621.67	45.31	12.21	55.29	153.66	14.26	40107	64.04	14.55	711	65631	214291	32656	87.1	100	260165	6018	41483	42387	93.27	64.44	410.66		123335		43899	6800000	80	-1815.21	19.118	23	53.0788	0.968218	0.211354	6.01777	11.0918	6.56667	56.4093	21.1354	安徽省	合肥市	340000	中部	东南侧
合肥市	340100	2014	安徽省	340000	103032	622.81	45.09	10	55.25	146.58	15.34	20095	60.6	14.26	712.2	67689	242703	34856	87.59	100	290529	6920	126306	106284	93.02	67.92	697.67		108487		42364	4900000	74	-1776.22	16.0225	24.0986	56.7888	0.973631	0.231507	6.54775	11.1227	6.56836	28.2154	23.1507	安徽省	合肥市	340000	中部	东南侧
合肥市	340100	2015	安徽省	340000	103156	627.35	45.23	10.5	52.6	139.5	16.42	83	57.16	13.97	715.26	73102	271115	37056	92.12	100	372666	5335	119283	85036	91.65	71.4	734.41		93639.5		40829	2900000	68	-2319.08	13.7868	24.7882	58.8779	0.979081	0.223684	6.59907	11.1996	6.57265	0.116042	22.3684	安徽省	合肥市	340000	中部	东南侧
合肥市	340100	2016	安徽省	340000	275100	631.89	41.78	9.8	50.7	132.42	17.5	19929	53.72	13.68	724	80138	299527	39256	91.63	100	1000000	5130	83393	11483	73.65	74.88	771.15		78791.8		9011	3700000	62	-2006.57	13.875	26.6367	60.6077	0.984606	0.217697	6.64788	11.2915	6.58479	27.5262	21.7697	安徽省	合肥市	340000	中部	东南侧
合肥市	340100	2017	安徽省	340000	291727	636.43	43.07	9.17	48.44	125.34	18.58	39941	50.28	13.39	736	88804	327939	41456	94.17	99.98	695921	4389	9379	13599	84.26	78.36	807.89		63944		20099	2900000	56	-2570.47	9.75869	28.4837	58.0258	0.990044	0.21582	6.69443	11.3942	6.60123	54.2677	21.582	安徽省	合肥市	340000	中部	东南侧
合肥市	340100	2018	安徽省	340000	109453	640.97	43.37	8.54	46.18	118.26	19.66	59953	46.84	13.1	750	97470	356351	43656	94.67	100	919741	3648	7833.33	15715	94.87	81.84	844.63		49096.3		17275.3	2200000	50	-2301.15	10.5248	29.76	64.056	0.995319	0.22168	6.7389	11.4873	6.62007	79.9373	22.168	安徽省	合肥市	340000	中部	东南侧
合肥市	340100	2019	安徽省	340000	111042	645.51	43.08	7.56	36.3	111.18	20.74	79965	43.4	12.81	764	115623	384763	45856	94.98	100	1300000	2907	6287.67	17831	105.48	85.32	881.37		34248.5		14451.7	1500000	44	-2442.67	10.0818	35.0995	68.4359	0.996156	0.245486	6.78148	11.6581	6.63857	104.666	24.5486	安徽省	合肥市	340000	中部	东南侧
合肥市	340100	2020	安徽省	340000	112631	650.05	43.63	4.34	35.64	104.1	21.82	99977	39.96	12.52	778	108427	413175	48056	95.39	100	1600000	2166	4742	19947	116.09	88.8	918.11		19400.8		11628	737300	36	-2299.64	8.98383	37.3329	76.1838	0.996962	0.297309	6.82232	11.5938	6.65673	128.505	29.7309	安徽省	合肥市	340000	中部	东南侧
芜湖市	340200	2007	安徽省	340000	21391	694.78	37.87	16.6	57.03	247.59	0.89	5172.9	97.65	7.53	227.68	25933	11210	50388	70.1	100	18770	5977	34100	9516	94.31	42.51	447.67		13315		43200	6200000	49	-908.956	72.5096	18.2405	33.7711	0.879996	0.006946	6.10406	10.1633	5.42794	22.7201	0.694568	安徽省	芜湖市	340000	中部	东南侧
芜湖市	340200	2008	安徽省	340000	21279	695.78	38.12	15.76	60.61	226.05	1.03	6112	97.2	6.41	229.065	32500	19205	67452	70.1	100	32736	4785	45840	12546	94.57	43.55	493.71		11095		42558	6300000	49	-642.566	55.5983	18.951	37.0681	0.890531	0.044887	6.20195	10.389	5.43401	26.6824	4.48873	安徽省	芜湖市	340000	中部	东南侧
芜湖市	340200	2009	安徽省	340000	20539	693.7	38.14	15.36	62.64	204.51	1.17	8390.6	96.75	5.29	230.45	39142	27200	84516	67.98	98.9	72630	4723	41203	12214	96.31	47.46	539.75		35505		41916	6500000	49	-557.787	35.7287	20.5945	38.0473	0.90094	0.136979	6.29111	10.575	5.44003	36.4096	13.6979	安徽省	芜湖市	340000	中部	东南侧
芜湖市	340200	2010	安徽省	340000	14135	691.89	38.2	18.2	65.18	182.97	1.31	9759.95	96.3	4.17	229.8	48306	35195	101580	70.84	100	100092	4305	40765	12958	96.61	46	585.79	78214	59915		41274	6600000	49	-776.262	22.9113	21.8625	43.49	0.910439	0.149455	6.37296	10.7853	5.43721	42.4715	14.9455	安徽省	芜湖市	340000	中部	东南侧
芜湖市	340200	2011	安徽省	340000	20151	643.55	38.7	16	65.89	161.43	1.45	12201	95.85	3.05	384.8	43095	43190	118644	84.53	93.69	145933	2691	36289	79358	72.69	44.54	365.05		84325	357	40632	6800000	49	-869.346	24.6036	16.5385	34.0125	0.952354	0.161653	5.90003	10.6712	5.95272	31.7074	16.1653	安徽省	芜湖市	340000	中部	东南侧
芜湖市	340200	2012	安徽省	340000	16569	640.33	41.6	13.8	65.87	139.89	1.59	15115	95.4	1.93	384.4	48742	51185	135708	91.98	93.69	203766	3148	36789	48381	95.67	43.08	384.36		108735		39990	6900000	49	-1020.58	19.3652	17.5702	35.5229	0.95815	0.167767	5.95158	10.7943	5.95168	39.321	16.7767	安徽省	芜湖市	340000	中部	东南侧
芜湖市	340200	2013	安徽省	340000	17643	642.18	39.97	12.06	66.12	118.35	1.73	17072	94.95	0.81	384	54533	59180	152772	92.6	96.2	263329	7365	38116	27065	98.1	41.62	181.18		113162		39348	7000000	49	-976.047	17.7449	18.0208	35.8203	0.963959	0.153519	5.19949	10.9066	5.95064	44.4583	15.3519	安徽省	芜湖市	340000	中部	东南侧
芜湖市	340200	2014	安徽省	340000	17413	638.08	39.34	10.7	63.91	96.81	1.87	7942	94.5	0.31	384.5	64039	67175	169836	89.96	95.88	342871	3900	138477	58660	93.32	40.16	329		100118		38706	7200000	49	-1078.7	13.4488	19.2458	43.4746	0.96985	0.167573	5.79606	11.0673	5.95194	20.6554	16.7573	安徽省	芜湖市	340000	中部	东南侧
芜湖市	340200	2015	安徽省	340000	18397	638.9	38.48	10.26	57.19	75.27	2.01	1188	94.05	1.43	384.65	67592	75170	186900	90.79	97.48	357319	4933	105450	39513	86.44	38.7	338.32		87073		38064	7300000	49	-1293.51	12.3961	19.649	46.7594	0.975703	0.165202	5.82399	11.1213	5.95233	3.08852	16.5202	安徽省	芜湖市	340000	中部	东南侧
芜湖市	340200	2016	安徽省	340000	16937	639.72	40.58	9.7	56	53.73	2.15	10318	93.6	2.55	386	73715	83165	203964	93.56	99.9	517841	3302	110654	37115	91.62	37.24	347.64		74028.5		31872	4300000	49	-1175.33	11.8842	20.57	47.8912	0.98161	0.156965	5.85117	11.208	5.95584	26.7306	15.6965	安徽省	芜湖市	340000	中部	东南侧
芜湖市	340200	2017	安徽省	340000	16494	640.54	41.88	9.025	54.09	32.19	2.29	19448	93.15	3.67	388	80900	91160	221028	92.51	100	574155	3575	21245	27089	79.94	35.78	356.96		60984		39315	3400000	49	-1267.22	9.65414	22.4278	45.7242	0.987496	0.152611	5.87762	11.301	5.96101	50.1237	15.2611	安徽省	芜湖市	340000	中部	东南侧
芜湖市	340200	2018	安徽省	340000	16745	641.36	42.18	8.35	52.18	10.65	2.43	28578	92.7	4.79	388	88085	99155	238092	93.43	100	598199	3765	13128	26815	73.67	34.32	366.28		47939.5		36699	2600000	49	-1193.38	9.717	22.8995	46.7345	0.993288	0.146619	5.9034	11.3861	5.96101	73.6546	14.6619	安徽省	芜湖市	340000	中部	东南侧
芜湖市	340200	2019	安徽省	340000	14075	642.18	43.06	8.24	48.56	10.89	2.57	37708	92.25	5.91	389	96154	107150	255156	95.04	100	511512	3607	11929	27597	80	32.86	375.6		34895		39931	1700000	44	-1251.4	9.23333	23.2699	47.8432	0.995188	0.153896	5.92852	11.4737	5.96358	96.9357	15.3896	安徽省	芜湖市	340000	中部	东南侧
芜湖市	340200	2020	安徽省	340000	11405	643	44.87	3.8	47.62	32.43	2.71	46838	91.8	7.03	390	102964	115145	272220	95.13	100	544930	3449	8412	28379	86.33	31.4	384.92		21850.5		27071	863172	35	-1078.63	8.75028	27.0641	59.5128	0.997078	0.201539	5.95303	11.5421	5.96615	120.097	20.1539	安徽省	芜湖市	340000	中部	东南侧
蚌埠市	340300	2007	安徽省	340000	23098	596.89	28.9	13.5	39.14	560.43	3.17	4347.9	118.52	16.85	354.305	12818	20332	6680	46.39	67.19	3494	7792	17135	12628	86	28.51	135.38		45411		19774	433090	116.667	-691.05	138.4	12.2691	26.1893	0.935799	0.008861	4.90809	9.45861	5.87016	12.2716	0.88611	安徽省	蚌埠市	340000	中部	东南侧
蚌埠市	340300	2008	安徽省	340000	23705	602	30.63	11	39.62	566.38	3.37	5099.3	125.36	15.78	356.892	13632	29844	7969	67.18	67.19	20023	6854	17614	12190	91	31.47	139.85		47217		19293	338723	111	-753.269	76.5864	12.578	28.2186	0.941499	0.040562	4.94057	9.52017	5.87744	14.2881	4.05619	安徽省	蚌埠市	340000	中部	东南侧
蚌埠市	340300	2009	安徽省	340000	23860	605.91	33.83	12.17	44.44	572.33	3.57	9887.8	132.2	14.71	359.48	14803	39356	9258	79.9	53.9	23764	5975	17432	11557	98	33.71	144.32		49023		18812	244356	105.333	-686.951	47.4874	13.6197	31.2952	0.947116	0.147576	4.97203	9.60258	5.88466	27.5058	14.7576	安徽省	蚌埠市	340000	中部	东南侧
蚌埠市	340300	2010	安徽省	340000	22045	609.71	36.93	14.47	47.25	578.28	3.77	12417.1	139.04	13.64	361.44	17621	48868	10547	86.2	65.83	34633	5742	17735	9960	99.94	36	148.79	34905	50829		18331	149989	99.6667	-683.698	39.7624	13.8806	33.8037	0.952572	0.149867	5.00254	9.77685	5.8901	34.3545	14.9867	安徽省	蚌埠市	340000	中部	东南侧
蚌埠市	340300	2011	安徽省	340000	21947	614	36.84	14	49.33	584.23	3.97	14342	145.88	12.57	363.8	24574	58380	11836	88.35	73.99	45090	4370	19004	9285	99.11	38.29	141.57		52635	352	17850	55622	94	-733.703	26.6716	13.2545	36.0143	0.958014	0.159999	4.95279	10.1094	5.8966	39.4228	15.9999	安徽省	蚌埠市	340000	中部	东南侧
蚌埠市	340300	2012	安徽省	340000	17934	617.96	37.04	13.05	50	590.18	4.17	16415	152.72	11.5	366.6	27999	67892	13125	89.51	72.45	56770	4144	18700	9082	99.11	40.58	159.63		54441		17369	38745	88.3333	-762.173	23.41	14.3181	38.808	0.963431	0.174465	5.07286	10.2399	5.90427	44.7763	17.4465	安徽省	蚌埠市	340000	中部	东南侧
蚌埠市	340300	2013	安徽省	340000	17096	615.93	38.82	13.21	51.17	596.13	4.37	18733	159.56	10.43	367.2	27462	77404	14414	92.12	71.28	72384	4172	16970	12642	99.05	42.87	330.97		53486		16888	133112	82.6667	-785.979	20.2314	14.9428	41.811	0.968578	0.156562	5.80203	10.2206	5.90591	51.0158	15.6562	安徽省	蚌埠市	340000	中部	东南侧
蚌埠市	340300	2014	安徽省	340000	19228	623.59	38.88	10.1	51.9	602.08	4.57	8037	166.4	9.36	368.9	35542	86916	15703	93.1	75.79	76245	3037	49246	14339	94.87	45.16	164.38		47035.9		16407	227479	77	-743.513	17.5	15.4188	42.9114	0.973787	0.160654	5.10218	10.4785	5.91053	21.7864	16.0654	安徽省	蚌埠市	340000	中部	东南侧
蚌埠市	340300	2015	安徽省	340000	37435	631.83	38.88	10.21	47.96	608.03	4.77	2659	173.24	8.29	373.72	38267	96428	16992	93.53	99.09	112203	2474	45895	23596	96.36	47.45	163.72		40585.8		15926	321846	71.3333	-924.661	15.8222	16.5364	46.4064	0.979123	0.161671	5.09816	10.5523	5.92351	7.11495	16.1671	安徽省	蚌埠市	340000	中部	东南侧
蚌埠市	340300	2016	安徽省	340000	42719	640.07	40.02	9.4	43.95	613.98	4.97	13355	180.08	7.22	378	41855	105940	18281	93.67	99.3	133824	1917	35060	4154	98.42	49.74	163.06		34135.6		5662	517222	65.6667	-808.338	15.8159	17.09	47.1217	0.984302	0.15347	5.09412	10.642	5.93489	35.3307	15.347	安徽省	蚌埠市	340000	中部	东南侧
蚌埠市	340300	2017	安徽省	340000	18091	648.31	41.06	8.95	44.205	619.93	5.17	24051	186.92	6.15	380	46258.5	115452	19570	94.53	100	126849	1715	3633	3788	95.64	52.03	162.4		27685.5		5245	413921	60	-811.766	13.5763	16.5711	40.2342	0.9893	0.136778	5.09006	10.742	5.94017	63.2921	13.6778	安徽省	蚌埠市	340000	中部	东南侧
蚌埠市	340300	2018	安徽省	340000	18444	656.55	41.78	8.5	44.46	625.88	5.37	34747	193.76	5.08	383	50662	124964	20859	94.83	100	106434	1513	3369	3422	92.86	54.32	161.74		21235.4		5194	310620	54.3333	-877.721	12.3191	18.8486	44.6501	0.994262	0.133951	5.08599	10.8329	5.94803	90.7232	13.3951	安徽省	蚌埠市	340000	中部	东南侧
蚌埠市	340300	2019	安徽省	340000	14113	664.79	42.73	5.06	41.12	631.83	5.57	45443	200.6	4.01	385	60469	134476	22148	95.13	100	166238	1311	3105	3056	90.08	56.61	161.08		14785.3		5143	207319	48.6667	-941.125	11.5097	20.3065	46.9766	0.995744	0.146592	5.0819	11.0099	5.95324	118.034	14.6592	安徽省	蚌埠市	340000	中部	东南侧
蚌埠市	340300	2020	安徽省	340000	9782	673.03	43.425	2.95	40.09	637.78	5.77	56139	207.44	2.94	387	63209	143988	23437	95.24	100	176122	1109	2841	2690	87.3	58.9	160.42		8335.13		5092	104018	43	-803.599	10.9881	26.3333	55.4858	0.99721	0.193933	5.0778	11.0542	5.95843	145.062	19.3932	安徽省	蚌埠市	340000	中部	东南侧
淮南市	340400	2007	安徽省	340000	19207	0.64	39.58	12	55.02	265.23	15.73	2438.5	96.43	10.49	233.053	15699	20684	48279	19.74	55.52	4124	6027	106823	35043	90.31	21.65	223.64		245268		49398	7200000	108.667	-598.682	101.327	12.4006	33.4646	0.938682	0.007235	5.41004	9.66135	5.45126	10.4633	0.723542	安徽省	淮南市	340000	中部	东南侧
淮南市	340400	2008	安徽省	340000	20598	931.84	40.5	15.4	61.1	258.75	16.25	2486.4	96.24	11.55	237.376	19809	25440	74536	26.94	49.04	6576	6295	112436	41782	91.19	22.46	234.96		239589		50840	7100000	104	-539.061	65.3929	16.7245	36.0946	0.944072	0.046913	5.45941	9.89389	5.46965	10.4745	4.6913	安徽省	淮南市	340000	中部	东南侧
淮南市	340400	2009	安徽省	340000	20909	938.18	45.07	13.7	62.79	252.27	16.77	4518.9	96.05	12.61	241.7	22169	30196	100793	37.54	42.56	9451	5778	113076	41554	90.5	21.26	246.28		233910		52282	7000000	99.3333	-423.364	45.5179	16.8266	36.5122	0.949269	0.158747	5.50647	10.0064	5.4877	18.6963	15.8747	安徽省	淮南市	340000	中部	东南侧
淮南市	340400	2010	安徽省	340000	20254	943.87	40.01	13	64.42	245.79	17.29	5409.8	95.86	13.67	243.25	26049	34952	127050	85	36.08	12680	5607	98680	38388	91.34	21	257.6	43786	228231		53724	6900000	94.6667	-436.578	37.5386	17.6937	37.6403	0.953763	0.16096	5.55141	10.1677	5.49409	22.2397	16.096	安徽省	淮南市	340000	中部	东南侧
淮南市	340400	2011	安徽省	340000	23573	950.62	40.53	12.15	65.03	239.31	17.81	6503	95.67	14.73	244.8	30400	39708	153307	58.83	83.06	20076	10626	70362	22699	91.7	20.74	263.52		222552	333	55166	6800000	90	-418.824	27.2	18.125	39.9918	0.958199	0.173942	5.57413	10.3222	5.50044	26.5645	17.3942	安徽省	淮南市	340000	中部	东南侧
淮南市	340400	2012	安徽省	340000	20872	943.42	39.71	12.7	64.09	232.83	18.33	7473	95.48	15.79	244.7	33489	44464	179564	77.43	83.15	29331	10787	67899	21847	88.37	20.48	274.06		216873		56608	6700000	85.3333	-542.441	20.2734	19.7712	44.5443	0.962328	0.18308	5.61335	10.419	5.50003	30.5394	18.3081	安徽省	淮南市	340000	中部	东南侧
淮南市	340400	2013	安徽省	340000	29951	941.52	39.72	4.81	62.06	226.35	18.85	8680	95.29	16.85	243.5	33720	49220	205821	78.23	89.14	32914	10686	60770	22710	88.82	20.22	328.8		238897		58050	6600000	80.6667	-502.684	18.8322	20.1971	44.1109	0.966308	0.164487	5.79545	10.4258	5.49512	35.6468	16.4487	安徽省	淮南市	340000	中部	东南侧
淮南市	340400	2014	安徽省	340000	24766	941.76	39.72	0.4	57.42	219.87	19.37	4648	95.1	17.91	243.3	33361	53976	232078	87.94	97.59	23349	10650	248381	24452	89.1	19.96	325.39		210455		59492	6500000	76	-351.269	19.845	20.5138	46.2104	0.97045	0.17421	5.78503	10.4151	5.4943	19.104	17.421	安徽省	淮南市	340000	中部	东南侧
淮南市	340400	2015	安徽省	340000	26068	952.01	40.06	3.74	48.09	213.39	19.89	616	94.91	18.97	244.78	26398	58732	258335	88.55	95.3	23365	9112	234192	18853	86.1	19.7	316.12		182013		60934	6400000	71.3333	-391.915	18.8728	21.1537	48.6682	0.974773	0.169557	5.75612	10.181	5.50036	2.51655	16.9557	安徽省	淮南市	340000	中部	东南侧
淮南市	340400	2016	安徽省	340000	27274	962.26	40.83	6.61	47.17	206.91	20.41	3416	94.72	20.03	386	27990	63488	284592	88.71	94.8	29203	4082	231293	21328	81.43	19.44	306.85		153571		35363	8600000	66.6667	-752.148	17.0797	16.1891	40.9767	0.98663	0.149857	5.72636	10.2396	5.95584	8.84974	14.9857	安徽省	淮南市	340000	中部	东南侧
淮南市	340400	2017	安徽省	340000	23659	972.51	44.74	5.46	46.87	200.43	20.93	7448	94.53	21.09	389	30238.5	68244	310849	93.39	98.99	35440	4992	29316	12568	84.41	19.18	297.58		125130		15020	6800000	62	-774.32	14.4074	15.9409	35.0771	0.989341	0.129531	5.69568	10.3169	5.96358	19.1465	12.9531	安徽省	淮南市	340000	中部	东南侧
淮南市	340400	2018	安徽省	340000	21874	982.76	45.35	4.31	46.57	193.95	21.45	11480	94.34	22.15	390	32487	73000	337106	95.09	100	41055	5902	23455.3	3808	87.39	18.92	288.31		96687.6		13607	5100000	57.3333	-745.443	14.2284	15.9718	37.1026	0.991969	0.115176	5.66404	10.3886	5.96615	29.4359	11.5176	安徽省	淮南市	340000	中部	东南侧
淮南市	340400	2019	安徽省	340000	21855	993.01	44.64	5.23	40.71	187.47	21.97	15512	94.15	23.21	390	37140	77756	363363	94.25	100	50272	6812	17594.7	4952	90.37	18.66	279.04		68245.8		12194	3400000	52.6667	-881.572	12.2641	16.6513	38.4385	0.997773	0.131033	5.63135	10.5225	5.96615	39.7744	13.1033	安徽省	淮南市	340000	中部	东南侧
淮南市	340400	2020	安徽省	340000	21836	1003.26	41.835	3.3	39.34	180.99	22.49	19544	93.96	24.27	390	43557	82512	389620	95.7	100	39849	7722	11734	13712	93.35	18.4	269.77		39803.9		10781	1700000	48	-921.624	9.95406	20.1641	39.8949	0.996423	0.143485	5.59757	10.6818	5.96615	50.1128	14.3485	安徽省	淮南市	340000	中部	东南侧
马鞍山市	340500	2007	安徽省	340000	7486	755.16	40.36	17.8	65.71	123.14	33.87	1456	98.73	7.46	126.15	41917	127454	15287	73.66	100	10411	9558	50687	8953	59.04	63.64	274.49		9404		129561	5700000	85	-576.862	56.5695	18.2878	26.3179	0.955676	0.005318	5.61491	10.6434	4.83747	11.5418	0.531771	安徽省	马鞍山市	340000	中部	东南侧
马鞍山市	340500	2008	安徽省	340000	8831	759.79	42.32	15.5	67.96	121.94	20.54	1457	98.64	7.93	127.255	49824	241590	16358	81.4	100	11657	9478	49746	10627	61.35	74.97	292.48		24726		119455	5700000	81.5	-424.421	41.4511	23.3311	27.496	0.9587	0.045273	5.6784	10.8162	4.84619	11.4494	4.52727	安徽省	马鞍山市	340000	中部	东南侧
马鞍山市	340500	2009	安徽省	340000	7702	762.81	42.29	12.1	66.53	120.74	7.21	2290.9	98.55	8.4	128.36	51879	355726	17429	69.8	100	18550	8060	51569	9227	60.4	76.39	310.47		58856		109349	5600000	78	-353.476	27.3689	19.5388	22.546	0.961671	0.142557	5.73809	10.8567	4.85484	17.8475	14.2557	安徽省	马鞍山市	340000	中部	东南侧
马鞍山市	340500	2010	安徽省	340000	7494	765.72	43	15	69.49	119.54	6.12	2521.1	98.46	8.87	128.9	62942	469862	18500	85.76	82.07	24460	5563	60543	8814	65.17	78	328.46	48277	92986		99243	5600000	74.5	-350.912	23.1004	20.7137	30.6439	0.964437	0.151987	5.79441	11.05	4.85904	19.5586	15.1987	安徽省	马鞍山市	340000	中部	东南侧
马鞍山市	340500	2011	安徽省	340000	9605	565.59	43.01	12.1	68.09	118.34	19.45	3036	98.37	9.34	228.2	52000	583998	19571	88.3	94.63	34956	7391	66457	31427	68.4	79.61	201.26		127116	336	89137	5600000	71	-558.89	20.6703	27.6293	26.1876	0.981383	0.192197	5.3046	10.859	5.43022	13.3041	19.2197	安徽省	马鞍山市	340000	中部	东南侧
马鞍山市	340500	2012	安徽省	340000	9274	564.02	43.63	12	66.47	117.14	32.78	7133	98.28	9.81	228.5	56217	698134	20642	84.91	100	50509	6914	67717	31525	93.5	81.22	218.32		161246		79031	5500000	67.5	-588.785	17.8376	15.9256	27.5405	0.982877	0.163673	5.38596	10.937	5.43154	31.2166	16.3673	安徽省	马鞍山市	340000	中部	东南侧
马鞍山市	340500	2013	安徽省	340000	10201	564.09	43.82	4.94	64.52	115.94	46.11	8465	98.19	10.28	228.4	56702	812270	21713	87	100	60893	6745	64723	32178	70.21	82.83	378.22		179238		68925	5500000	64	-583.203	15.8721	17.1585	29.9781	0.98434	0.155155	5.93548	10.9456	5.4311	37.0622	15.5155	安徽省	马鞍山市	340000	中部	东南侧
马鞍山市	340500	2014	安徽省	340000	18925	561.2	43.78	9.65	62.34	114.74	59.44	5188	98.1	10.75	228.1	60091	926406	22784	87.83	94.59	57483	7338	182522	100810	71.06	84.44	238.56		158209		58819	5400000	60.5	-546.55	13.7327	18.0053	33.1346	0.985792	0.151387	5.47462	11.0036	5.42978	22.7444	15.1387	安徽省	马鞍山市	340000	中部	东南侧
马鞍山市	340500	2015	安徽省	340000	19637	565.57	44.09	7.87	56.66	113.54	72.77	1911	98.01	11.22	227.86	60802	1000000	23855	92.1	98.59	66451	7695	164727	75916	86.51	86.05	245.89		137179		48713	5400000	57	-645.888	12.6871	19.1433	35.0873	0.987251	0.153442	5.50488	11.0154	5.42873	8.38673	15.3442	安徽省	马鞍山市	340000	中部	东南侧
马鞍山市	340500	2016	安徽省	340000	22230	569.94	44.2	9	55.4	112.34	86.1	1366	97.92	11.69	229	65833	1200000	24926	94.66	99.98	103014	7558	160789	81449	91.02	87.66	253.22		116150		18947	4500000	53.5	-555.28	12.779	19.2227	35.262	0.98878	0.141361	5.53426	11.0949	5.43372	5.96507	14.1361	安徽省	马鞍山市	340000	中部	东南侧
马鞍山市	340500	2017	安徽省	340000	24823	574.31	44.11	8.58	54.495	111.14	99.43	4643	97.83	12.16	229	74264	1300000	25997	93.21	100	123050	8601	17222	68362	92.56	89.27	260.55		95120.5		37560	3600000	50	-557.746	10.8531	20.7686	33.2314	0.990247	0.125041	5.5628	11.2154	5.43372	20.2751	12.5041	安徽省	马鞍山市	340000	中部	东南侧
马鞍山市	340500	2018	安徽省	340000	22036	578.68	44.19	8.16	53.59	109.94	112.76	7920	97.74	12.63	229	82695	1400000	27068	94.59	100	116137	8891.5	16095	62779.5	89.775	90.88	267.88		74091.1		35667.5	2700000	46.5	-565.268	10.2829	22.0306	34.5939	0.991713	0.113363	5.59054	11.3229	5.43372	34.5852	11.3363	安徽省	马鞍山市	340000	中部	东南侧
马鞍山市	340500	2019	安徽省	340000	20234	583.05	45.28	8.01	48.95	108.74	126.09	11197	97.65	13.1	229	89867	1500000	28139	94.52	100	108798	9182	14968	57197	86.99	92.49	275.21		53061.8		33775	1800000	43	-579.997	9.83677	23.4804	37.5502	0.994529	0.125831	5.61754	11.4061	5.43372	48.8952	12.5831	安徽省	马鞍山市	340000	中部	东南侧
马鞍山市	340500	2020	安徽省	340000	18432	587.42	45.585	4.24	47.83	107.54	139.42	14474	97.56	13.57	229	101011	1600000	29210	95.04	100	120287	9472.5	12385	51614.5	84.205	94.1	282.54		32032.4		31727	917111	36	-555.718	8.57999	25.4891	50.8472	0.997345	0.164555	5.64382	11.523	5.43372	63.2052	16.4555	安徽省	马鞍山市	340000	中部	东南侧
淮北市	340600	2007	安徽省	340000	17412	779.53	42.44	12.1	56.22	160.13	4.4	3903.4	95.51	40.78	211.952	12674	70536	1997	82.8	85.2	2307	1799	57100	26848	92.31	34.1	133.97		85516		39728	221938	156	-426.089	115.821	18.0512	34.7531	0.914877	0.007809	4.89762	9.44731	5.35636	18.4164	0.780896	安徽省	淮北市	340000	中部	东南侧
淮北市	340600	2008	安徽省	340000	17282	786.955	41.87	14.5	59.9	173.72	5.5	4372.4	94.68	40.01	214.356	17029	91892	13047	73.83	86	3221	1652	60952	25024	93.41	34.29	135.15		81009		40427	6322	147	-366.767	76.2834	18.8565	38.6739	0.923095	0.048001	4.90638	9.74267	5.36764	20.3978	4.8001	安徽省	淮北市	340000	中部	东南侧
淮北市	340600	2009	安徽省	340000	18238	794.38	43.02	11	61.39	187.31	6.6	5737.3	93.85	39.24	216.76	18096	113248	24097	74.09	88.34	6692	1749	61805	25064	91.04	34.17	136.33		76502		41126	209294	138	-295.602	51.3649	20.0314	39.7859	0.931132	0.161667	4.91508	9.80345	5.37879	26.4684	16.1667	安徽省	淮北市	340000	中部	东南侧
淮北市	340600	2010	安徽省	340000	17808	801.02	43.14	14.2	64.64	200.9	7.7	6172.1	93.02	38.47	218.5	22309	134604	35147	85	88.69	8307	1818	51200	17981	96.45	35	137.51	13374	71995		41825	424909	129	-286.141	44.5918	19.7574	41.6934	0.938806	0.16628	4.9237	10.0127	5.38679	28.2476	16.628	安徽省	淮北市	340000	中部	东南侧
淮北市	340600	2011	安徽省	340000	18205	809.27	43.18	12.2	66.34	214.49	8.8	7472	92.19	37.7	220.7	26239	155960	46197	87.3	100	11648	2641	48141	25620	88.1	35.83	141.73		67488	349	42524	640525	120	-343.522	27.9721	19.1391	44.8437	0.946472	0.174256	4.95392	10.175	5.3968	33.8559	17.4256	安徽省	淮北市	340000	中部	东南侧
淮北市	340600	2012	安徽省	340000	19666	796.35	43.89	13.22	66.13	228.08	9.9	8545	91.36	36.93	220.1	29278	177316	57247	89.59	100	14748	2881	44859	25604	95.14	36.66	147.26		62981		43223	856140	111	-371.46	23.6667	17.91	40.0545	0.9534	0.164314	4.9922	10.2846	5.39408	38.8233	16.4314	安徽省	淮北市	340000	中部	东南侧
淮北市	340600	2013	安徽省	340000	20941	782.56	44.4	13.4	67.02	241.67	11	9741	90.53	36.16	216.4	32729	198672	68297	89.54	100	13406	2520	43581	23084	92.52	37.49	238.44		74755		43922	1100000	102	-329.628	22.1721	18.4658	44.0203	0.959799	0.154035	5.47412	10.396	5.37713	45.0139	15.4035	安徽省	淮北市	340000	中部	东南侧
淮北市	340600	2014	安徽省	340000	20603	785.48	44.76	9.57	63.42	255.26	12.1	4013	89.7	35.39	214.9	35324	220028	79347	90.18	100	16653	2277	96760	23674	92.77	38.32	161.17		66128.1		44621	1300000	93	-287.025	19.8797	19.2322	51.0656	0.966764	0.175012	5.08246	10.4723	5.37017	18.6738	17.5012	安徽省	淮北市	340000	中部	东南侧
淮北市	340600	2015	安徽省	340000	24149	791.68	44.65	4.4	58.1	268.85	13.2	1715	88.87	34.62	215.9	35057	241384	90397	90.26	100	13449	5378	76541	17862.5	92.7	39.15	177.99		57501.3		45320	1500000	84	-424.344	15.9689	19.3979	51.2506	0.97413	0.160045	5.18173	10.4647	5.37481	7.94349	16.0045	安徽省	淮北市	340000	中部	东南侧
淮北市	340600	2016	安徽省	340000	20986	797.88	45.08	4.95	56.34	282.44	14.3	7443	88.04	33.85	217	36427	262740	101447	90.18	100	9646	3153	118325	12051	95.39	39.98	194.81		48874.4		26856	1700000	75	-325.971	17.2633	19.7373	48.9078	0.981437	0.152472	5.27203	10.5031	5.3799	34.2995	15.2472	安徽省	淮北市	340000	中部	东南侧
淮北市	340600	2017	安徽省	340000	16395	804.08	44.36	4.275	55.575	296.03	15.4	13171	87.21	33.08	217	40194.5	284096	112497	93.06	100	15863	1727	11868	8980	92.96	40.81	211.63		40247.5		11057	1400000	66	-339.442	14.2202	20.8479	42.5853	0.988612	0.143072	5.35484	10.6015	5.3799	60.6959	14.3072	安徽省	淮北市	340000	中部	东南侧
淮北市	340600	2018	安徽省	340000	16196	810.28	45.82	3.6	54.81	309.62	16.5	18899	86.38	32.31	217	43962	305452	123547	94.39	99.76	10531	1484	11205	7289	94.55	41.64	228.45		31620.6		12480	1000000	57	-356.194	13.2076	21.212	42.6359	0.995788	0.132111	5.43132	10.6911	5.3799	87.0922	13.2111	安徽省	淮北市	340000	中部	东南侧
淮北市	340600	2019	安徽省	340000	16107	816.48	45.38	3	42.73	323.21	17.6	24627	85.55	31.54	218	47654	326808	134597	94.94	100	8315	1241	8394	5598	96.14	42.47	245.27		22993.8		10020	689994	54	-411.574	11.7331	22.6697	47.7339	0.996417	0.143199	5.50236	10.7717	5.38449	112.968	14.3199	安徽省	淮北市	340000	中部	东南侧
淮北市	340600	2020	安徽省	340000	16018	822.68	45.44	3.34	41.73	336.8	18.7	30355	84.72	30.77	219	56661	348164	145647	96.87	100	25377	998	5583	3907	97.73	43.3	262.09		14366.9		7560	347124	48	-376.442	10.6311	25.7626	50.8311	0.997039	0.169241	5.56869	10.9448	5.38907	138.607	16.9241	安徽省	淮北市	340000	中部	东南侧
铜陵市	340700	2007	安徽省	340000	10448	661.73	40.89	15.1	67.74	134.26	0.28	1498.9	144.26	4.65	72.7925	40116	5015	54807	71.79	91.14	4627	4464	44237	12274	83.8	49.28	300.03		2400000		56797	1500000	148	-209.799	59.1809	21.8429	42.0098	0.981341	0.005234	5.70388	10.5995	4.28761	20.5914	0.523385	安徽省	铜陵市	340000	中部	东南侧
铜陵市	340700	2008	安徽省	340000	10177	663.88	40.85	13.2	67.11	134.66	0.27	1464	159.68	6.17	73.3662	44100	4632	81573	71.7	91.14	5876	4222	40637	11509	82.41	50.98	316.8		2200000		53174	1900000	139	-211.002	35.7884	23.5667	42.0902	0.984874	0.055364	5.75827	10.6942	4.29546	19.9547	5.53639	安徽省	铜陵市	340000	中部	东南侧
铜陵市	340700	2009	安徽省	340000	10959	664.78	52.83	13.7	67.87	135.06	0.26	7651.63	175.1	7.69	73.94	46765	4249	108339	71.7	83.08	8547	4222	40637	11509	82.41	103.34	333.57		1900000		49551	2400000	130	-94.6379	29.8145	24.5605	48.4312	0.988353	0.203442	5.80985	10.7529	4.30325	103.484	20.3442	安徽省	铜陵市	340000	中部	东南侧
铜陵市	340700	2010	安徽省	340000	9801	664.96	40.04	17.1	72.74	135.46	0.25	7929.17	190.52	9.21	74	64496	3866	135105	68.75	95.82	12004	4512	40126	8530	76.01	104	350.34	81799	1600000		45928	2900000	121	-173.598	20.1087	24.7838	46.1081	0.99172	0.199702	5.8589	11.0744	4.30407	107.151	19.9702	安徽省	铜陵市	340000	中部	东南侧
铜陵市	340700	2011	安徽省	340000	10023	666.22	46.71	12.6	74.73	135.86	0.24	9221	205.94	10.73	74.1	79704	3483	161871	74.08	100	17938	4351	38478	17296	72.3	104.66	382.72		1400000	363	42305	3300000	112	-72.1228	19.1969	25.4116	49.2443	0.995085	0.219819	5.9473	11.2861	4.30542	124.44	21.9819	安徽省	铜陵市	340000	中部	东南侧
铜陵市	340700	2012	安徽省	340000	10190	618.42	61.02	11	73.44	136.26	0.23	10641	221.36	12.25	74.2	84819	3100	188637	81.08	100	43811	5035	37869	18788	83.13	105.32	409		1100000		38682	3800000	103	-217.374	11.0089	25.7817	55.7547	0.998441	0.228638	6.01371	11.3483	4.30676	143.41	22.8638	安徽省	铜陵市	340000	中部	东南侧
铜陵市	340700	2013	安徽省	340000	9073	618.07	45.97	9.54	72.14	136.66	0.22	12120	236.78	13.77	74.2	91973	2717	215403	85.69	100	48551	5654	36889	16748	83.12	105.98	214.47		1800000		35059	4200000	94	-86.489	14.1603	27.2642	59.9461	0.99821	0.222398	5.36817	11.4292	4.30676	163.342	22.2398	安徽省	铜陵市	340000	中部	东南侧
铜陵市	340700	2014	安徽省	340000	9481	614.32	46.71	10	71.26	137.06	0.21	2386	252.2	15.29	74	97193	2334	242169	90.14	100	73924	5693	2100000	29668	83.16	106.64	460.7		1600000		31436	4700000	85	-52.3205	13.5283	29.2162	68.527	0.994847	0.256064	6.13275	11.4845	4.30407	32.2432	25.6064	安徽省	铜陵市	340000	中部	东南侧
铜陵市	340700	2015	安徽省	340000	9887	616.15	45.72	9.4	61.75	137.46	0.2	7348	267.62	16.81	73.79	57387	1951	268935	92.07	100	77820	5338	2100000	23136	90.58	107.3	483.17		1300000		27813	5200000	76	-50.8786	12.2983	30.0583	70.4296	0.991465	0.223822	6.18037	10.9576	4.30122	99.5799	22.3822	安徽省	铜陵市	340000	中部	东南侧
铜陵市	340700	2016	安徽省	340000	9935	617.98	48.69	9.06	59.5	137.86	0.19	17082	283.04	18.33	171	59960	1568	295701	93	100	83119	3935	2000000	17339	92.37	107.96	505.64		1100000		12343	5800000	67	-355.018	12.9545	19.3801	46.0468	0.994864	0.162913	6.22582	11.0014	5.14166	99.8947	16.2913	安徽省	铜陵市	340000	中部	东南侧
铜陵市	340700	2017	安徽省	340000	9402	619.81	48.5	6.46	58.875	138.26	0.18	26816	298.46	19.85	171	67742	1185	322467	93.02	100	83439	3180	11468	21112	91.81	108.62	528.11		899377		29013	4600000	58	-316.584	11.7204	19.5146	39.0526	0.993411	0.134344	6.26931	11.1235	5.14166	156.819	13.4344	安徽省	铜陵市	340000	中部	东南侧
铜陵市	340700	2018	安徽省	340000	9125	621.64	44.95	3.86	58.25	138.66	0.17	36550	313.88	21.37	171	75524	802	349233	94.51	100	60856	3126	8321	21106	85.44	109.28	550.58		675049		25462	3500000	49	-301.414	11.5229	20.7368	45.7018	0.991957	0.123424	6.31097	11.2322	5.14166	213.743	12.3424	安徽省	铜陵市	340000	中部	东南侧
铜陵市	340700	2019	安徽省	340000	8705	623.47	45.15	1.74	46.33	139.06	0.16	46284	329.3	22.89	171	58726	419	375999	62.89	100	94664	3072	5680	21100	79.07	109.94	573.05		450722		18930	2300000	47	-355.839	10.0826	20.8479	45.386	0.994391	0.124197	6.35097	10.9806	5.14166	270.667	12.4197	安徽省	铜陵市	340000	中部	东南侧
铜陵市	340700	2020	安徽省	340000	8285	625.3	44.37	3.15	45.42	139.46	0.15	56018	344.72	24.41	171	75748	36	402765	95.77	100	103108	3018	3039	21094	72.7	110.6	595.52		226394		12398	1200000	35	-339.867	8.86929	24.1462	47.614	0.996824	0.149225	6.38943	11.2352	5.14166	327.591	14.9225	安徽省	铜陵市	340000	中部	东南侧
安庆市	340800	2007	安徽省	340000	26483	398.87	38.48	13.4	41.37	201.64	0.01	6154.7	96.65	3.53	611.7	10485	14786	20500	76.85	5.56	3413	4675	29522	10507	98.25	31.07	18.9		175813		24946	7700000	111	-1859.51	106.383	9.17116	20.0229	0.976046	0.009692	2.93916	9.2577	6.41624	10.0616	0.969199	安徽省	安庆市	340000	中部	东南侧
安庆市	340800	2008	安徽省	340000	30441	400.76	38.68	12.2	42.44	206.73	0.06	6179.8	96.2	4.46	613.295	12595	16045	24854	71.2	11.12	9892	4649	28392	7372	100	32.68	32.31		123121		23670	6300000	105.5	-1713.96	66.3022	14.3618	20.8529	0.97915	0.045102	3.47538	9.44106	6.41885	10.0764	4.51015	安徽省	安庆市	340000	中部	东南侧
安庆市	340800	2009	安徽省	340000	30970	402.06	39.14	12.3	46.89	211.82	0.13	5984.02	95.75	5.39	614.89	13811	17304	29208	60.51	16.68	16894	5479	20156	7920	96.68	36.33	45.72		70429		22394	4900000	100	-1286.66	48.3404	10.0668	21.2331	0.982237	0.156074	3.82254	9.53322	6.42144	9.73185	15.6074	安徽省	安庆市	340000	中部	东南侧
安庆市	340800	2010	安徽省	340000	30320	401.89	38.64	13.6	53.03	216.91	0.2	6587.73	95.3	6.32	615.75	18604	18563	33562	89.4	22.24	24815	5644	17409	8582	99.24	37	59.13	46014	17737		21118	3500000	94.5	-1445.22	35.9667	8.56679	22.2996	0.985291	0.148189	4.07974	9.83113	6.42284	10.6987	14.8189	安徽省	安庆市	340000	中部	东南侧
安庆市	340800	2011	安徽省	340000	28053	403.87	38.2	13.2	55.33	222	0.27	7498	94.85	7.25	617.1	22893	19822	37916	86.17	27.8	34719	4615	17685	19241	97.1	37.67	61.4		34955	348	19842	2100000	89	-1417.5	26.0051	10.632	24.0075	0.988346	0.171073	4.11741	10.0386	6.42503	12.1504	17.1073	安徽省	安庆市	340000	中部	东南侧
安庆市	340800	2012	安徽省	340000	26862	405.03	38.89	11.5	55.85	227.09	0.34	8541	94.4	8.18	619.5	25592	21081	42270	90.47	96	45079	4708	17130	10479	98.21	38.34	65.51		87647		18566	664315	83.5	-1478.46	22.6674	12.4891	25.9645	0.991402	0.189506	4.1822	10.15	6.42891	13.7869	18.9506	安徽省	安庆市	340000	中部	东南侧
安庆市	340800	2013	安徽省	340000	25309	405.84	40.9	4.3	53.14	232.18	0.41	10321	93.95	9.11	621.1	22801	22340	46624	86.5	97.05	55834	4863	17168	8610	96.9	39.01	422.61		114980		17290	744519	78	-1551.33	19.2649	13.3843	27.461	0.994428	0.175827	6.04645	10.0346	6.43149	16.6173	17.5827	安徽省	安庆市	340000	中部	东南侧
安庆市	340800	2014	安徽省	340000	24532	403.12	42.2	9.27	52.76	237.27	0.48	16419	93.5	10.04	621.1	28808	23599	50978	86.01	94.84	61902	4661	176689	27399	96.54	39.68	67.32		100993		16014	2200000	72.5	-1458.78	16.6962	13.8158	28.7764	0.997431	0.167683	4.20946	10.2684	6.43149	26.4354	16.7683	安徽省	安庆市	340000	中部	东南侧
安庆市	340800	2015	安徽省	340000	11557	403.84	43.13	7.4	50.36	242.36	0.55	22517	93.05	10.97	621.88	31101	24858	55332	88.18	90.16	71738	4470	126564	24978	96.8	40.35	66.7		87006		14738	3600000	67	-1847.51	14.74	14.0751	30.0428	0.999566	0.177443	4.2002	10.345	6.43275	36.208	17.7442	安徽省	安庆市	340000	中部	东南侧
安庆市	340800	2016	安徽省	340000	17775	404.56	43.03	8	47.49	247.45	0.62	28615	92.6	11.9	527	33294	26117	59686	88.38	98.67	78775	4018	118802	11039	97.33	41.02	66.08		73019		8023	3200000	61.5	-1369.55	14.2125	15.351	33.0266	0.995949	0.160112	4.19087	10.4131	6.2672	54.2979	16.0112	安徽省	安庆市	340000	中部	东南侧
安庆市	340800	2017	安徽省	340000	11172	405.28	43.55	7.9	48.68	252.54	0.69	34713	92.15	12.83	530	37191	27376	64040	89.81	100	95817	2659	6541	7370	94.61	41.69	65.46		59032		12380	2500000	56	-1377.61	12.26	16.2981	29.3019	0.992452	0.131771	4.18144	10.5238	6.27288	65.4962	13.1771	安徽省	安庆市	340000	中部	东南侧
安庆市	340800	2018	安徽省	340000	9887	406	41.04	7.8	49.87	257.63	0.76	40811	91.7	13.76	530	41088	28635	68394	92.65	100	105295	1300	5382.33	3701	91.89	42.36	64.84		45045		10762.3	1900000	50.5	-1516.26	10.8097	16.7547	31.6472	0.988933	0.111704	4.17192	10.6235	6.27288	77.0019	11.1704	安徽省	安庆市	340000	中部	东南侧
安庆市	340800	2019	安徽省	340000	8553	406.72	40.44	7	44.92	262.72	0.83	46909	91.25	14.69	529	50574	29894	72748	93.2	100	113557	59	4223.67	32	89.17	43.03	64.22		31058		9144.67	1300000	45	-1731.45	9.51439	17.7958	33.8658	0.994793	0.133062	4.16231	10.8312	6.27099	88.6749	13.3062	安徽省	安庆市	340000	中部	东南侧
安庆市	340800	2020	安徽省	340000	7219	407.44	41.46	4	43.23	267.81	0.9	53007	90.8	15.62	528	58684	31153	77102	96.12	100	116519	1418	3065	3637	86.45	43.7	63.6		17071		7527	634795	36	-1438.14	9.29577	20.8352	41.1117	0.999324	0.161815	4.15261	10.9799	6.2691	100.392	16.1815	安徽省	安庆市	340000	中部	东南侧
黄山市	341000	2007	安徽省	340000	6019	150.89	49.15	12.5	37.11	245.89	0.08	4620	104.93	27.03	148.045	14430	1025	372	61.78	44.62	4281	1731	2643	2976	86.9	285.58	81.13		7578		3275	36507	46	-472.963	75.9205	15.7182	27.5862	0.968599	0.005848	4.39605	9.57707	4.99752	31.2067	0.584791	安徽省	黄山市	340000	中部	东南侧
黄山市	341000	2008	安徽省	340000	5991	151.27	48.58	12	39.46	246.01	1.6	5199.6	107.24	29.97	148.262	16867	683	323	63.84	49.18	7491	1842	2674	3234	88.42	284.15	88.09		6710		3237	37321	44	-396.541	50.4294	16.1268	30.79	0.970832	0.043584	4.47836	9.73311	4.99898	35.0702	4.35839	安徽省	黄山市	340000	中部	东南侧
黄山市	341000	2009	安徽省	340000	6207	151.52	49.81	11.5	40.62	246.13	3.12	2111.57	109.55	32.91	148.48	17977	341	274	67.89	39.05	9745	2052	2405	2503	87.6	265.15	95.05		5842		3199	38135	42	-395.575	29.402	16.0022	31.452	0.973058	0.154378	4.5544	9.79685	5.00045	14.2212	15.4378	安徽省	黄山市	340000	中部	东南侧
黄山市	341000	2010	安徽省	340000	6208	150.96	48.73	13.1	44.09	246.25	4.64	2337.02	111.86	35.85	148.33	20846	1	225	93.86	43.03	14074	2102	2440	2619	87.6	284	102.01	384	4974		3161	38949	40	-398.348	24.5173	16.3554	32.7446	0.975217	0.152464	4.62507	9.94492	4.99944	15.7555	15.2464	安徽省	黄山市	340000	中部	东南侧
黄山市	341000	2011	安徽省	340000	6109	151.02	48.06	12.5	46.09	246.37	6.16	2643	114.17	38.79	148.1	25582	343	176	92.43	69.55	21190	1124	4105	1905	74.16	302.85	110.39		4106	365	3123	39763	38	-372.666	17.8865	17.2856	35.5976	0.977367	0.167694	4.70402	10.1496	4.99789	17.8461	16.7694	安徽省	黄山市	340000	中部	东南侧
黄山市	341000	2012	安徽省	340000	6111	150.17	46.81	11.6	46.25	246.49	7.68	3001	116.48	41.73	147.7	28773	685	127	88.09	91.36	28881	632	3238	1892	75	321.7	117.34		3238		3085	40577	36	-395.081	15.3216	17.7522	35.7414	0.979501	0.170707	4.76508	10.2672	4.99518	20.3182	17.0707	安徽省	黄山市	340000	中部	东南侧
黄山市	341000	2013	安徽省	340000	5889	150.32	45.95	10.67	46.33	246.61	9.2	3432	118.79	44.67	147.3	31993	1027	78	89.9	99.6	31778	626	3184	2474	74.76	340.55	301.42		3184		3047	41391	34	-357.976	14.3988	19.9118	39.5723	0.981646	0.165104	5.70851	10.3733	4.99247	23.2994	16.5104	安徽省	黄山市	340000	中部	东南侧
黄山市	341000	2014	安徽省	340000	6004	150.6	46.49	7.58	46.17	246.73	10.72	6207	121.1	47.61	147.6	37306	1369	29	92.13	100	35777	644	3009	2640	74.79	359.4	142.18		2847.25		3009	42205	32	-341.016	12.3411	20.5149	42.9472	0.98388	0.169818	4.95709	10.5269	4.99451	42.0528	16.9818	安徽省	黄山市	340000	中部	东南侧
黄山市	341000	2015	安徽省	340000	6111	152.92	47.26	6.1	39.89	246.85	12.24	8982	123.41	50.55	147.69	38794	1711	20	92.19	100	36897	737	2971	3395	74.8	378.25	150.15		2510.5		2971	43019	30	-425.526	10.9562	21.6805	43.5304	0.986085	0.161424	5.01163	10.566	4.99511	60.8166	16.1424	安徽省	黄山市	340000	中部	东南侧
黄山市	341000	2016	安徽省	340000	5777	155.24	46.97	7.76	38.87	246.97	13.76	11757	125.72	53.49	148	41905	2053	69	93.4	100	39754	707	2920	2589	79.5	397.1	158.12		2173.75		2920	45680	28	-383.215	10.6936	22.1149	49.7568	0.988305	0.158027	5.06335	10.6432	4.99721	79.4392	15.8027	安徽省	黄山市	340000	中部	东南侧
黄山市	341000	2017	安徽省	340000	5669	157.56	45.8	7.73	36.885	247.09	15.28	14532	128.03	56.43	148	45242	2395	118	94.86	100	54102	700	2888	2309	93.4	415.95	166.09		1837		581	36798.4	26	-380.634	9.09091	22.9595	43.027	0.990495	0.136609	5.11253	10.7198	4.99721	98.1892	13.6609	安徽省	黄山市	340000	中部	东南侧
黄山市	341000	2018	安徽省	340000	4265	159.88	47.15	7.7	34.9	247.21	16.8	17307	130.34	59.37	149	48579	2737	167	96.2	100	58540	726	2838	2348	97.9	434.8	174.06		1500.25		577	27916.8	24	-368.885	8.92216	23.0872	45.2013	0.992735	0.123802	5.1594	10.7909	5.00395	116.154	12.3802	安徽省	黄山市	340000	中部	东南侧
黄山市	341000	2019	安徽省	340000	4216	162.2	47.91	7.74	34.64	247.33	18.32	20082	132.65	62.31	149	57853	3079	216	94.03	100	60796	743	2364	2251	96.3	453.65	182.03		1163.5		591	19035.2	22	-394.397	8.27318	24.8188	46.7785	0.995116	0.132463	5.20417	10.9657	5.00395	134.779	13.2463	安徽省	黄山市	340000	中部	东南侧
黄山市	341000	2020	安徽省	340000	4167	164.52	48.005	2.75	34.71	247.45	19.84	22857	134.96	65.25	149	63940	3421	265	95.55	100	65260	760	639	2154	94.7	472.5	190		826.75		452	10153.6	20	-347.772	7.62148	25.4362	52.4362	0.997496	0.157794	5.24702	11.0657	5.00395	153.403	15.7794	安徽省	黄山市	340000	中部	东南侧
滁州市	341100	2007	安徽省	340000	12639	328.3	31.67	13.2	41.26	276.47	2	6312	99.67	11.46	443.275	10611	1416	20568	5.28	9.15	4521	3687	19403	22809	91.7	40.37	73.47		2971		34588	5300000	105	-1193.35	112.793	9.06886	19.0469	0.990954	0.008483	4.29688	9.26965	6.09419	14.2395	0.848313	安徽省	滁州市	340000	中部	东南侧
滁州市	341100	2008	安徽省	340000	8164	330.82	32.11	19.41	42.86	268.85	2.27	6754.3	101.56	11.24	446.052	11626	1944	26931	12.27	18.3	6756	3929	17595	23855	90.87	42.69	78.29		7773		32579	4400000	100	-1214.57	65.0222	10.1244	21.8876	0.992961	0.040913	4.36042	9.361	6.10044	15.1424	4.09129	安徽省	滁州市	340000	中部	东南侧
[truncated: 2,156 more rows]
[truncated: 20 more columns]
